# Supplementary material for: Febuxostat ethanol monosolvate
Source: Acta Crystallogr E Crystallogr Commun. 2020 May 12;76(Pt 6):816–9. doi: 10.1107/S2056989020006076 (PMC7273979; doi:10.1107/S2056989020006076)
Supplement: Supplementary file 1 [file e-76-00816-sup1.cif]

##############################################################################
#                                                                            #
# This CIF contains the data in a paper accepted for publication in          #
# Acta Crystallographica Section E. It conforms to the requirements of       #
# Notes for Authors for Acta Crystallographica Section E, and has been       #
# peer reviewed under the auspices of the IUCr Commission on Journals.       #
#                                                                            #
# Full details of the Crystallographic Information File format               #
# are given in the paper "The Crystallographic Information File (CIF):       #
# a New Standard Archive File for Crystallography" by S. R. Hall, F. H.      #
# Allen and I. D. Brown [Acta Cryst. (1991), A47, 655-685].                  #
#                                                                            #
# The current version of the core CIF dictionary is obtainable from          #
# ftp://ftp.iucr.org/pub/cif_core.dic.                                       #
#                                                                            #
# Software is freely available for graphical display of the structure(s)     #
# in this CIF. For information consult the CIF software page                 #
# http://www.iucr.org/resources/cif/software.                                #
#                                                                            #
# This file may be used for bona fide research purposes within the           #
# scientific community so long as proper attribution is given to the journal # 
# article from which it was obtained.                                        #
#                                                                            #
##############################################################################
data_I
_audit_creation_method     SHELXL-2014/6
_journal_date_recd_electronic     2020-02-20
_journal_date_accepted     2020-05-04
_journal_name_full     'Acta Crystallographica, Section E'
_journal_year     2020
_journal_volume     76
_journal_issue      6
_journal_page_first     816
_journal_page_last     819
_journal_paper_category     GO
_journal_paper_doi     10.1107/S2056989020006076
_journal_coeditor_code     FY2145
_publ_contact_author_name     'Thomas Gelbrich'
_publ_contact_author_address
;
University of Innsbruck
Institute of Pharmacy
Innrain 52
6020 Innsbruck
Austria
;
_publ_contact_author_email     'thomas.gelbrich@uibk.ac.at'
_publ_contact_author_fax     '+43 512 507 2939'
_publ_contact_author_phone     '+43 512 507 58652'
_publ_section_title
;
Febuxostat ethanol monosolvate
;
loop_
    _publ_author_name
    _publ_author_footnote
    _publ_author_address
    'Gelbrich, Thomas' .
;
University of Innsbruck
Institute of Pharmacy
Innrain 52
6020 Innsbruck
Austria
;
    'Kahlenberg, Volker' .
;
University of Innsbruck
Institute of Mineralogy and Petrography
Innrain 52
6020 Innsbruck
Austria
;
    'Adamer, Verena' .
;
Sandoz GmbH
Biochemiestrasse 10
6250 Kundl
Austria
;
    'Nerdinger, Sven' .
;
Sandoz GmbH
Biochemiestrasse 10
6250 Kundl
Austria
;
    'Griesser, Ulrich J.' .
;
University of Innsbruck
Institute of Pharmacy
Innrain 52
6020 Innsbruck
Austria
;
_publ_section_synopsis
;
Febuxostat and ethanol molecules are linked into an O---H...O and O---H...N
bonded chain structure.
;
_chemical_name_systematic
;
2-[3-Cyano-4-(2-methylpropoxy)phenyl]-4-methyl-1,3-thiazole-5-carboxylic
acid ethanol monosolvate
;
_chemical_name_common     'febuxostat ethanol monosolvate'
_chemical_formula_moiety     'C16 H16 N2 O3 S, C2 H6 O'
_chemical_formula_sum     'C18 H22 N2 O4 S'
_chemical_formula_iupac     'C16 H16 N2 O3 S, C2 H6 O'
_chemical_formula_weight     362.43
_chemical_melting_point     ?
_chemical_absolute_configuration     ad
_space_group_crystal_system     monoclinic
_space_group_name_H-M_alt     'P 21'
_space_group_name_Hall     'P 2yb'
loop_
    _space_group_symop_operation_xyz
    'x, y, z'
    '-x, y+1/2, -z'
_cell_length_a     4.7274(2)
_cell_length_b     17.7820(5)
_cell_length_c     10.7340(4)
_cell_angle_alpha     90
_cell_angle_beta     98.994(4)
_cell_angle_gamma     90
_cell_volume     891.23(6)
_cell_formula_units_Z     2
_cell_measurement_reflns_used     2681
_cell_measurement_theta_min     2.2480
_cell_measurement_theta_max     28.6190
_cell_measurement_temperature     173(2)
_exptl_crystal_description     prism
_exptl_crystal_colour     colourless
_exptl_crystal_size_max     0.400
_exptl_crystal_size_mid     0.400
_exptl_crystal_size_min     0.360
_exptl_crystal_density_diffrn     1.351
_exptl_crystal_density_meas     ?
_exptl_crystal_density_method     ?
_exptl_crystal_F_000     384
_exptl_absorpt_coefficient_mu     0.207
_exptl_absorpt_correction_type     multi-scan
_exptl_absorpt_process_details
;
CrysAlisPro (Rigaku OD, 2015)
;
_exptl_absorpt_correction_T_min     0.75999
_exptl_absorpt_correction_T_max     1.00000
_diffrn_ambient_temperature     173(2)
_diffrn_source     'fine-focus sealed X-ray tube'
_diffrn_radiation_type     'Mo K\a'
_diffrn_radiation_wavelength     0.71073
_diffrn_radiation_monochromator     graphite
_diffrn_measurement_device_type
                        'Rigaku Oxford Diffraction Xcalibur, Ruby, Gemini ultra'
_diffrn_measurement_device     'four-circle diffractometer'
_diffrn_measurement_method     '\w scans'
_diffrn_detector     'CCD plate'
_diffrn_detector_area_resol_mean     10.3575
_diffrn_reflns_number     6054
_diffrn_reflns_av_R_equivalents     0.0283
_diffrn_reflns_av_unetI/netI     0.0379
_diffrn_reflns_theta_min     1.921
_diffrn_reflns_theta_max     27.094
_diffrn_reflns_theta_full     25.242
_diffrn_measured_fraction_theta_max     0.962
_diffrn_measured_fraction_theta_full     0.999
_diffrn_reflns_limit_h_min     -5
_diffrn_reflns_limit_h_max     6
_diffrn_reflns_limit_k_min     -17
_diffrn_reflns_limit_k_max     22
_diffrn_reflns_limit_l_min     -12
_diffrn_reflns_limit_l_max     13
_diffrn_radiation_probe     x-ray
_refine_special_details     ?
_reflns_number_total     3070
_reflns_number_gt     2917
_reflns_threshold_expression     'I > 2\s(I)'
_refine_ls_structure_factor_coef     Fsqd
_refine_ls_matrix_type     full
_refine_ls_R_factor_all     0.0325
_refine_ls_R_factor_gt     0.0298
_refine_ls_wR_factor_gt     0.0743
_refine_ls_wR_factor_ref     0.0768
_refine_ls_goodness_of_fit_ref     1.041
_refine_ls_restrained_S_all     1.040
_refine_ls_number_reflns     3070
_refine_ls_number_parameters     238
_refine_ls_number_restraints     3
_refine_ls_hydrogen_treatment     mixed
_refine_ls_weighting_scheme     calc
_refine_ls_weighting_details
              'w=1/[\s^2^(Fo^2^)+(0.0439P)^2^+0.0696P] where P=(Fo^2^+2Fc^2^)/3'
_atom_sites_solution_hydrogens     mixed
_atom_sites_solution_primary     direct
_atom_sites_solution_secondary     difmap
_refine_ls_shift/su_max     0.000
_refine_ls_shift/su_mean     0.000
_refine_diff_density_max     0.258
_refine_diff_density_min     -0.171
_refine_ls_extinction_method     none
_refine_ls_extinction_coef     .
_refine_ls_abs_structure_details
;
Flack <i>x</i> determined using 1046 quotients
[(<i>I</i>^+^)-(<i>I</i>^-^)]/[(<i>I</i>^+^)+(<i>I</i>^-^)]
(Parsons <i>et al.</i>,  2013).
;
_refine_ls_abs_structure_Flack     -0.02(4)
loop_
    _atom_type_symbol
    _atom_type_description
    _atom_type_scat_dispersion_real
    _atom_type_scat_dispersion_imag
    _atom_type_scat_source
    'C' 'C' 0.0033 0.0016
                         'International Tables Vol C Tables 4.2.6.8 and 6.1.1.4'
    'H' 'H' 0.0000 0.0000
                         'International Tables Vol C Tables 4.2.6.8 and 6.1.1.4'
    'N' 'N' 0.0061 0.0033
                         'International Tables Vol C Tables 4.2.6.8 and 6.1.1.4'
    'O' 'O' 0.0106 0.0060
                         'International Tables Vol C Tables 4.2.6.8 and 6.1.1.4'
    'S' 'S' 0.1246 0.1234
                         'International Tables Vol C Tables 4.2.6.8 and 6.1.1.4'
_computing_data_collection
;
CrysAlisPro (Rigaku OD, 2015)
;
_computing_cell_refinement
;
CrysAlisPro (Rigaku OD, 2015)
;
_computing_data_reduction
;
CrysAlisPro (Rigaku OD, 2015)
;
_computing_structure_solution
;
SHELXT (Sheldrick, 2015a)
;
_computing_structure_refinement
;
<i>SHELXL2014/6</i> (Sheldrick, 2015b)
;
_computing_molecular_graphics
;
XP in ShelXTL (Sheldrick, 2008) and Mercury (Macrae <i>et al.</i>,
2020)
;
_computing_publication_material
;
PLATON (Spek, 2020) and publCIF (Westrip, 2010)
;
loop_
    _atom_site_type_symbol
    _atom_site_label
    _atom_site_fract_x
    _atom_site_fract_y
    _atom_site_fract_z
    _atom_site_U_iso_or_equiv
    _atom_site_adp_type
    _atom_site_calc_flag
    _atom_site_occupancy
    _atom_site_disorder_assembly
    _atom_site_disorder_group
    S S1 0.32087(12) 0.17683(3) 0.31163(5) 0.02221(15) Uani d 1 . .
    C C2 0.3894(5) 0.08540(14) 0.3610(2) 0.0195(5) Uani d 1 . .
    N N3 0.2673(4) 0.06576(12) 0.45794(18) 0.0199(4) Uani d 1 . .
    C C4 0.1127(5) 0.12385(14) 0.4979(2) 0.0210(5) Uani d 1 . .
    C C5 0.1165(5) 0.18918(14) 0.4308(2) 0.0209(5) Uani d 1 . .
    C C6 0.5737(5) 0.03525(14) 0.3007(2) 0.0188(5) Uani d 1 . .
    C C7 0.6801(5) 0.05673(15) 0.1922(2) 0.0211(5) Uani d 1 . .
    H H7 0.6309 0.1045 0.1555 0.025 Uiso calc 1 . .
    C C8 0.8571(5) 0.00904(14) 0.1371(2) 0.0208(5) Uani d 1 . .
    C C9 0.9280(5) -0.06253(15) 0.1882(2) 0.0207(5) Uani d 1 . .
    C C10 0.8252(5) -0.08344(15) 0.2980(2) 0.0231(5) Uani d 1 . .
    H H10 0.8757 -0.1309 0.3357 0.028 Uiso calc 1 . .
    C C11 0.6499(5) -0.03524(14) 0.3523(2) 0.0225(5) Uani d 1 . .
    H H11 0.5797 -0.0505 0.4266 0.027 Uiso calc 1 . .
    C C12 -0.0406(5) 0.11107(16) 0.6073(2) 0.0269(6) Uani d 1 . .
    H H12A 0.0985 0.1093 0.6852 0.040 Uiso calc 1 . .
    H H12B -0.1448 0.0633 0.5962 0.040 Uiso calc 1 . .
    H H12C -0.1761 0.1522 0.6125 0.040 Uiso calc 1 . .
    C C13 -0.0224(5) 0.26111(15) 0.4499(2) 0.0234(5) Uani d 1 . .
    O O14 0.0142(5) 0.31184(12) 0.36340(19) 0.0339(5) Uani d 1 . .
    H H14 -0.062(8) 0.3537(16) 0.375(4) 0.072(13) Uiso d 1 . .
    O O15 -0.1558(4) 0.27251(11) 0.53494(18) 0.0345(5) Uani d 1 . .
    C C16 0.9755(6) 0.03373(15) 0.0278(2) 0.0259(6) Uani d 1 . .
    N N17 1.0707(5) 0.05481(15) -0.0569(2) 0.0387(6) Uani d 1 . .
    O O18 1.0943(4) -0.10584(10) 0.12590(16) 0.0248(4) Uani d 1 . .
    C C19 1.1767(5) -0.17866(15) 0.1797(2) 0.0227(5) Uani d 1 . .
    H H19A 1.0042 -0.2076 0.1919 0.027 Uiso calc 1 . .
    H H19B 1.2988 -0.1724 0.2627 0.027 Uiso calc 1 . .
    C C20 1.3396(5) -0.22023(14) 0.0906(2) 0.0236(5) Uani d 1 . .
    H H20 1.4987 -0.1875 0.0709 0.028 Uiso calc 1 . .
    C C21 1.4684(6) -0.29130(17) 0.1579(3) 0.0327(6) Uani d 1 . .
    H H21A 1.5817 -0.2775 0.2390 0.049 Uiso calc 1 . .
    H H21B 1.5919 -0.3164 0.1054 0.049 Uiso calc 1 . .
    H H21C 1.3139 -0.3254 0.1722 0.049 Uiso calc 1 . .
    C C22 1.1480(7) -0.24066(17) -0.0320(3) 0.0336(6) Uani d 1 . .
    H H22A 1.0040 -0.2773 -0.0148 0.050 Uiso calc 1 . .
    H H22B 1.2643 -0.2625 -0.0907 0.050 Uiso calc 1 . .
    H H22C 1.0519 -0.1953 -0.0694 0.050 Uiso calc 1 . .
    O O23 0.7299(4) 0.43799(11) 0.37730(18) 0.0347(5) Uani d 1 . .
    H H23 0.741(8) 0.4681(18) 0.437(3) 0.053(11) Uiso d 1 . .
    C C24 0.4973(6) 0.45692(16) 0.2805(3) 0.0347(7) Uani d 1 . .
    H H24A 0.5205 0.5091 0.2515 0.042 Uiso calc 1 . .
    H H24B 0.3143 0.4538 0.3142 0.042 Uiso calc 1 . .
    C C25 0.4914(7) 0.40395(19) 0.1727(3) 0.0440(8) Uani d 1 . .
    H H25A 0.4835 0.3521 0.2031 0.066 Uiso calc 1 . .
    H H25B 0.6647 0.4107 0.1343 0.066 Uiso calc 1 . .
    H H25C 0.3222 0.4141 0.1097 0.066 Uiso calc 1 . .
loop_
    _atom_site_aniso_label
    _atom_site_aniso_U_11
    _atom_site_aniso_U_22
    _atom_site_aniso_U_33
    _atom_site_aniso_U_12
    _atom_site_aniso_U_13
    _atom_site_aniso_U_23
    S1 0.0281(3) 0.0153(3) 0.0243(3) 0.0024(3) 0.0077(2) 0.0010(3)
    C2 0.0205(11) 0.0154(12) 0.0214(11) -0.0005(9) -0.0003(10) -0.0001(10)
    N3 0.0210(10) 0.0168(11) 0.0219(10) -0.0017(8) 0.0028(8) -0.0008(8)
    C4 0.0212(12) 0.0173(12) 0.0234(12) -0.0013(10) -0.0002(10) -0.0031(10)
    C5 0.0207(11) 0.0209(14) 0.0211(11) -0.0028(10) 0.0034(9) -0.0034(10)
    C6 0.0199(11) 0.0149(12) 0.0211(11) 0.0003(10) 0.0014(9) -0.0033(9)
    C7 0.0237(12) 0.0146(12) 0.0244(12) -0.0014(10) 0.0018(10) 0.0006(10)
    C8 0.0231(12) 0.0164(12) 0.0225(12) -0.0018(10) 0.0025(10) -0.0008(10)
    C9 0.0233(12) 0.0167(12) 0.0223(12) -0.0004(10) 0.0040(10) -0.0033(10)
    C10 0.0303(14) 0.0151(13) 0.0240(12) 0.0027(10) 0.0046(10) 0.0029(10)
    C11 0.0259(13) 0.0200(13) 0.0219(12) 0.0001(11) 0.0045(10) -0.0006(10)
    C12 0.0309(14) 0.0218(14) 0.0296(13) 0.0002(11) 0.0095(11) -0.0001(11)
    C13 0.0255(12) 0.0192(13) 0.0245(13) -0.0024(11) 0.0006(11) -0.0046(10)
    O14 0.0474(12) 0.0196(10) 0.0387(11) 0.0099(9) 0.0189(9) 0.0045(9)
    O15 0.0518(12) 0.0232(10) 0.0327(10) 0.0046(9) 0.0191(9) -0.0043(8)
    C16 0.0314(13) 0.0166(13) 0.0305(14) 0.0045(11) 0.0072(12) -0.0009(11)
    N17 0.0512(15) 0.0318(15) 0.0377(13) 0.0033(12) 0.0210(12) 0.0081(12)
    O18 0.0328(9) 0.0175(9) 0.0260(9) 0.0062(8) 0.0105(8) 0.0031(7)
    C19 0.0267(13) 0.0162(13) 0.0259(12) 0.0018(10) 0.0068(10) 0.0024(10)
    C20 0.0264(12) 0.0172(13) 0.0292(13) 0.0025(10) 0.0108(11) 0.0018(10)
    C21 0.0333(14) 0.0225(14) 0.0452(16) 0.0077(12) 0.0146(13) 0.0072(13)
    C22 0.0447(16) 0.0284(16) 0.0290(14) -0.0006(13) 0.0099(12) -0.0043(12)
    O23 0.0465(12) 0.0218(10) 0.0345(11) 0.0092(9) 0.0025(9) -0.0071(9)
    C24 0.0395(16) 0.0237(15) 0.0416(16) 0.0086(13) 0.0078(13) -0.0036(12)
    C25 0.0536(19) 0.0343(18) 0.0424(17) 0.0044(15) 0.0020(15) -0.0067(14)
_geom_special_details
;
 All esds (except the esd in the dihedral angle between two l.s. planes)
 are estimated using the full covariance matrix.  The cell esds are taken
 into account individually in the estimation of esds in distances, angles
 and torsion angles; correlations between esds in cell parameters are only
 used when they are defined by crystal symmetry.  An approximate (isotropic)
 treatment of cell esds is used for estimating esds involving l.s. planes.
;
loop_
    _geom_bond_atom_site_label_1
    _geom_bond_atom_site_label_2
    _geom_bond_site_symmetry_2
    _geom_bond_distance
    _geom_bond_publ_flag
    S1 C2 . 1.725(3) ?
    S1 C5 . 1.733(2) ?
    C2 N3 . 1.313(3) ?
    C2 C6 . 1.466(3) ?
    N3 C4 . 1.372(3) ?
    C4 C5 . 1.369(4) ?
    C4 C12 . 1.491(3) ?
    C5 C13 . 1.467(4) ?
    C6 C7 . 1.393(3) ?
    C6 C11 . 1.395(3) ?
    C7 C8 . 1.387(3) ?
    C7 H7 . 0.9500 ?
    C8 C9 . 1.406(4) ?
    C8 C16 . 1.444(4) ?
    C9 O18 . 1.350(3) ?
    C9 C10 . 1.394(3) ?
    C10 C11 . 1.383(4) ?
    C10 H10 . 0.9500 ?
    C11 H11 . 0.9500 ?
    C12 H12A . 0.9800 ?
    C12 H12B . 0.9800 ?
    C12 H12C . 0.9800 ?
    C13 O15 . 1.205(3) ?
    C13 O14 . 1.325(3) ?
    O14 H14 . 0.84(2) ?
    C16 N17 . 1.139(3) ?
    O18 C19 . 1.446(3) ?
    C19 C20 . 1.511(3) ?
    C19 H19A . 0.9900 ?
    C19 H19B . 0.9900 ?
    C20 C22 . 1.520(4) ?
    C20 C21 . 1.534(4) ?
    C20 H20 . 1.0000 ?
    C21 H21A . 0.9800 ?
    C21 H21B . 0.9800 ?
    C21 H21C . 0.9800 ?
    C22 H22A . 0.9800 ?
    C22 H22B . 0.9800 ?
    C22 H22C . 0.9800 ?
    O23 C24 . 1.430(4) ?
    O23 H23 . 0.83(2) ?
    C24 C25 . 1.489(4) ?
    C24 H24A . 0.9900 ?
    C24 H24B . 0.9900 ?
    C25 H25A . 0.9800 ?
    C25 H25B . 0.9800 ?
    C25 H25C . 0.9800 ?
loop_
    _geom_angle_atom_site_label_1
    _geom_angle_atom_site_label_2
    _geom_angle_atom_site_label_3
    _geom_angle_site_symmetry_1
    _geom_angle_site_symmetry_3
    _geom_angle
    _geom_angle_publ_flag
    C2 S1 C5 . . 89.55(12) ?
    N3 C2 C6 . . 123.6(2) ?
    N3 C2 S1 . . 114.17(18) ?
    C6 C2 S1 . . 122.25(18) ?
    C2 N3 C4 . . 111.7(2) ?
    C5 C4 N3 . . 115.0(2) ?
    C5 C4 C12 . . 126.3(2) ?
    N3 C4 C12 . . 118.7(2) ?
    C4 C5 C13 . . 128.6(2) ?
    C4 C5 S1 . . 109.62(19) ?
    C13 C5 S1 . . 121.80(19) ?
    C7 C6 C11 . . 118.3(2) ?
    C7 C6 C2 . . 121.3(2) ?
    C11 C6 C2 . . 120.4(2) ?
    C8 C7 C6 . . 120.7(2) ?
    C8 C7 H7 . . 119.7 ?
    C6 C7 H7 . . 119.7 ?
    C7 C8 C9 . . 120.6(2) ?
    C7 C8 C16 . . 119.8(2) ?
    C9 C8 C16 . . 119.6(2) ?
    O18 C9 C10 . . 125.0(2) ?
    O18 C9 C8 . . 116.4(2) ?
    C10 C9 C8 . . 118.6(2) ?
    C11 C10 C9 . . 120.1(2) ?
    C11 C10 H10 . . 119.9 ?
    C9 C10 H10 . . 119.9 ?
    C10 C11 C6 . . 121.6(2) ?
    C10 C11 H11 . . 119.2 ?
    C6 C11 H11 . . 119.2 ?
    C4 C12 H12A . . 109.5 ?
    C4 C12 H12B . . 109.5 ?
    H12A C12 H12B . . 109.5 ?
    C4 C12 H12C . . 109.5 ?
    H12A C12 H12C . . 109.5 ?
    H12B C12 H12C . . 109.5 ?
    O15 C13 O14 . . 123.9(2) ?
    O15 C13 C5 . . 123.5(2) ?
    O14 C13 C5 . . 112.7(2) ?
    C13 O14 H14 . . 113(3) ?
    N17 C16 C8 . . 178.3(3) ?
    C9 O18 C19 . . 117.03(18) ?
    O18 C19 C20 . . 108.51(19) ?
    O18 C19 H19A . . 110.0 ?
    C20 C19 H19A . . 110.0 ?
    O18 C19 H19B . . 110.0 ?
    C20 C19 H19B . . 110.0 ?
    H19A C19 H19B . . 108.4 ?
    C19 C20 C22 . . 111.8(2) ?
    C19 C20 C21 . . 108.0(2) ?
    C22 C20 C21 . . 110.5(2) ?
    C19 C20 H20 . . 108.9 ?
    C22 C20 H20 . . 108.9 ?
    C21 C20 H20 . . 108.9 ?
    C20 C21 H21A . . 109.5 ?
    C20 C21 H21B . . 109.5 ?
    H21A C21 H21B . . 109.5 ?
    C20 C21 H21C . . 109.5 ?
    H21A C21 H21C . . 109.5 ?
    H21B C21 H21C . . 109.5 ?
    C20 C22 H22A . . 109.5 ?
    C20 C22 H22B . . 109.5 ?
    H22A C22 H22B . . 109.5 ?
    C20 C22 H22C . . 109.5 ?
    H22A C22 H22C . . 109.5 ?
    H22B C22 H22C . . 109.5 ?
    C24 O23 H23 . . 111(3) ?
    O23 C24 C25 . . 109.5(2) ?
    O23 C24 H24A . . 109.8 ?
    C25 C24 H24A . . 109.8 ?
    O23 C24 H24B . . 109.8 ?
    C25 C24 H24B . . 109.8 ?
    H24A C24 H24B . . 108.2 ?
    C24 C25 H25A . . 109.5 ?
    C24 C25 H25B . . 109.5 ?
    H25A C25 H25B . . 109.5 ?
    C24 C25 H25C . . 109.5 ?
    H25A C25 H25C . . 109.5 ?
    H25B C25 H25C . . 109.5 ?
loop_
    _geom_hbond_atom_site_label_D
    _geom_hbond_atom_site_label_H
    _geom_hbond_atom_site_label_A
    _geom_hbond_site_symmetry_A
    _geom_hbond_distance_DH
    _geom_hbond_distance_HA
    _geom_hbond_distance_DA
    _geom_hbond_angle_DHA
    O23 H23 N3 2_656 0.83(2) 2.07(2) 2.878(3) 162(4)
    O14 H14 O23 1_455 0.84(2) 1.80(2) 2.631(3) 170(4)
_shelx_space_group_comment
;
The symmetry employed for this shelxl refinement is uniquely defined
by the following loop, which should always be used as a source of
symmetry information in preference to the above space-group names.
They are only intended as comments.
;
_shelx_estimated_absorpt_T_min     0.922
_shelx_estimated_absorpt_T_max     0.929
_shelx_hkl_file
;
   0 -16  -1 6694.96 425.171   1
   0 -15  -1 14574.1 641.553   1
   0 -14  -1 439.521 116.401   1
   0 -14  -2 19867.4 778.613   1
   0 -13   0 99.0053 68.4621   1
   0 -13  -1 10045.8 483.791   1
   0 -13  -2 531.678 116.964   1
   0 -13  -3 500.059 124.753   1
   0 -13   7 11716.4 431.866   3
   0 -13   8 1652.75 148.144   3
   0 -12   0 13855.1 545.139   1
   0 -12  -1 14903.2 593.331   1
   0 -12  -2 5741.70 350.912   1
   0 -12  -3 11613.3 543.472   1
   0 -12  -4 1763.69 208.038   1
   0 -12   6 1691.75 138.273   3
   0 -12   7 6051.46 284.276   3
   0 -12   8 5689.06 289.923   3
   0 -12   9 2550.55 197.697   3
   0 -11  -1 23805.7 784.803   1
   0 -11  -2 6742.42 368.335   1
   0 -11  -3 12490.4 553.243   1
   0 -11  -4 13120.2 592.594   1
   0 -11   5 2398.05 156.332   3
   0 -11   6 9113.06 351.885   3
   0 -11   7 1623.00 142.229   3
   0 -11   8 6894.03 325.732   3
   0 -11   9 3794.36 245.880   3
   0 -10   0 7713.31 350.010   1
   0 -10  -2 8343.12 404.661   1
   0 -10  -3 11749.5 515.744   1
   0 -10   4 31959.2 845.771   3
   0 -10  -4 32915.2 1056.81   1
   0 -10   5 20810.5 608.226   3
   0 -10  -5 21147.8 807.414   1
   0 -10   6 971.195 109.022   3
   0 -10   7 3215.67 285.123   2
   0 -10   7 3695.35 216.762   3
   0 -10   8 15161.8 548.072   3
   0 -10   9 15970.5 592.406   3
   0 -10  10 1543.45 170.090   3
   0  -9   0 471.771 91.4218   1
   0  -9  -1 13613.2 497.804   1
   0  -9  -3 38453.0 1133.78   1
   0  -9  -4 6023.71 353.728   1
   0  -9   4 5669.96 237.447   3
   0  -9   5 9103.68 339.671   3
   0  -9  -5 10042.9 488.646   1
   0  -9  -6 3310.08 283.647   1
   0  -9   6 3381.34 270.170   2
   0  -9   6 3327.13 192.566   3
   0  -9   7 33669.6 947.614   3
   0  -9   7 34241.3 1123.53   2
   0  -9   8 12134.3 469.495   3
   0  -9   8 11108.4 574.360   2
   0  -9   9 14752.7 567.525   3
   0  -9  10 739.484 125.082   3
   0  -9  11 2450.32 231.010   3
   0  -8   0 228428. 5106.46   1
   0  -8  -1 29733.1 851.893   1
   0  -8  -2 55826.3 1463.27   1
   0  -8   3 38179.2 945.191   3
   0  -8   4 10584.7 337.641   3
   0  -8  -4 7893.91 414.993   1
   0  -8  -5 29798.9 955.195   1
   0  -8   5 29951.4 777.129   3
   0  -8  -6 5103.90 351.254   1
   0  -8   6 5403.34 257.031   3
   0  -8   6 5193.39 331.933   2
   0  -8   7 7450.51 425.180   2
   0  -8   7 7078.16 326.483   3
   0  -8   8 34364.0 981.590   3
   0  -8   8 31989.7 1128.06   2
   0  -8   9 1517.28 167.347   3
   0  -8  10 4557.31 305.862   3
   0  -8  11 5100.44 342.018   3
   0  -7   0 46.2729 48.1091   1
   0  -7  -1 76398.5 1843.41   1
   0  -7  -2 86803.8 2103.22   1
   0  -7   3 839.183 79.3898   3
   0  -7   4 41509.8 1022.98   3
   0  -7   4 40797.0 1144.75   2
   0  -7  -5 11534.2 517.154   1
   0  -7   5 12037.5 401.707   3
   0  -7   6 34925.1 1103.59   2
   0  -7  -6 37937.7 1150.80   1
   0  -7   6 36074.7 970.767   3
   0  -7   7 2518.77 242.844   2
   0  -7  -7 2857.28 265.094   1
   0  -7   7 2489.50 183.861   3
   0  -7   8 9845.98 425.888   3
   0  -7   8 9550.09 518.392   2
   0  -7   9 7911.46 396.635   3
   0  -7  10 6503.75 374.963   3
   0  -7  11 11021.3 538.282   3
   0  -7  12 7267.75 443.900   3
   0  -6   0 55635.5 1341.67   1
   0  -6  -1 101343. 2355.84   1
   0  -6   2 55786.4 1282.36   3
   0  -6  -2 53987.6 1389.30   1
   0  -6   3 29385.1 739.317   3
   0  -6   4 2003.12 124.648   3
   0  -6   4 2083.81 175.392   2
   0  -6  -5 9467.72 438.684   1
   0  -6   5 9436.61 343.561   3
   0  -6   6 3594.11 208.902   3
   0  -6  -6 3568.08 273.238   1
   0  -6   6 3795.41 272.745   2
   0  -6  -7 27070.6 942.458   1
   0  -6   7 27036.3 807.155   3
   0  -6   7 27282.6 935.435   2
   0  -6   8 12711.6 608.722   2
   0  -6   8 13439.0 518.232   3
   0  -6   9 3258.20 246.049   3
   0  -6  10 1574.61 187.280   3
   0  -6  11 14813.3 644.366   3
   0  -6  12 3528.97 310.547   3
   0  -6  13 633.858 147.560   3
   0  -5   0-3.33786 52.3480   1
   0  -5  -1 13062.8 417.441   1
   0  -5  -2 3282.68 188.445   1
   0  -5   2 3355.38 137.309   3
   0  -5   3 4971.92 243.696   2
   0  -5   3 4502.76 181.018   3
   0  -5   4 13674.8 493.567   2
   0  -5   4 13414.4 412.604   3
   0  -5   5 4277.70 262.299   2
   0  -5  -5 3953.35 266.444   1
   0  -5   5 4419.94 214.600   3
   0  -5   6 2617.05 176.092   3
   0  -5  -6 2172.86 211.169   1
   0  -5   7 6332.43 378.343   2
   0  -5  -7 6243.36 382.281   1
   0  -5   7 6411.54 313.320   3
   0  -5  -8 5983.69 394.060   1
   0  -5   8 6232.98 399.765   2
   0  -5   8 5915.34 319.636   3
   0  -5   9 16607.4 631.942   3
   0  -5  10 1075.60 163.114   3
   0  -5  11 1691.55 208.991   3
   0  -5  12 5532.93 393.245   3
   0  -5  13 2956.64 302.213   3
   0  -4   0 16642.4 449.961   1
   0  -4  -1 30699.7 799.350   1
   0  -4   1 32051.0 742.971   3
   0  -4   2 166388. 3721.97   2
   0  -4   2 167835. 3644.60   3
   0  -4   3 11714.8 327.527   2
   0  -4   3 11626.2 244.084   3
   0  -4   4 26970.0 800.358   2
   0  -4   4 28434.4 727.267   3
   0  -4  -4 26828.1 807.762   1
   0  -4   5 10927.1 444.431   2
   0  -4   5 10815.6 380.582   3
   0  -4  -5 10331.5 445.193   1
   0  -4  -6 5816.66 338.694   1
   0  -4   6 6059.89 281.820   3
   0  -4   7 23939.0 849.791   2
   0  -4  -7 26541.8 874.925   1
   0  -4   7 23974.6 760.257   3
   0  -4  -8 3844.70 305.739   1
   0  -4   8 3583.21 297.520   2
   0  -4   8 4128.43 265.418   3
   0  -4   9 1559.57 216.467   2
   0  -4   9 2176.91 206.343   3
   0  -4  10 12779.0 571.811   3
   0  -4  11 8677.67 482.006   3
   0  -4  12 1425.30 217.110   3
   0  -4  13 738.102 174.281   3
   0  -3   0 47.5214 38.2156   1
   0  -3   1 12482.8 311.064   3
   0  -3  -1 11704.1 354.903   1
   0  -3   2 7046.34 261.476   2
   0  -3   2 7163.71 216.670   3
   0  -3   3 7857.86 310.888   2
   0  -3  -3 7937.84 315.984   1
   0  -3   3 8399.40 269.589   3
   0  -3   4 48321.7 1172.55   3
   0  -3  -4 47997.1 1250.40   1
   0  -3   4 48006.0 1247.90   2
   0  -3   5 12966.5 439.405   3
   0  -3   5 13657.9 502.647   2
   0  -3  -5 12700.9 493.738   1
   0  -3   6 22531.5 698.686   3
   0  -3  -6 24931.9 791.180   1
   0  -3  -7 2652.54 231.952   1
   0  -3   7 2860.03 206.712   3
   0  -3   7 2948.93 252.211   2
   0  -3   8 2949.98 226.218   3
   0  -3   8 2627.34 252.111   2
   0  -3  -8 2571.93 243.900   1
   0  -3   9 14872.8 699.892   2
   0  -3   9 16739.3 638.918   3
   0  -3  10 11139.5 534.117   3
   0  -3  11 76.0031 101.531   3
   0  -3  12 2638.00 279.847   3
   0  -3  13 1263.71 220.376   3
   0  -3  14 650.615 169.398   3
   0  -2   0 10498.7 271.445   1
   0  -2   1 63743.1 1450.65   2
   0  -2   1 64293.2 1411.75   3
   0  -2   2 83195.1 1729.17   3
   0  -2   2 86582.8 1782.94   2
   0  -2  -3 25904.4 706.895   1
   0  -2   3 25416.6 660.561   3
   0  -2   3 27060.8 717.229   2
   0  -2   4 31925.7 876.276   2
   0  -2  -4 30396.7 859.109   1
   0  -2   4 31451.8 814.553   3
   0  -2   5 8614.05 385.237   2
   0  -2   5 8692.32 342.778   3
   0  -2  -5 9216.84 380.364   1
   0  -2  -6 1136.75 140.277   1
   0  -2   6 1220.71 130.801   3
   0  -2   7 332.864 89.0951   3
   0  -2   7 553.987 121.308   2
   0  -2  -7 490.552 112.373   1
   0  -2   8 12395.9 584.395   2
   0  -2  -8 13555.9 577.462   1
   0  -2   8 12056.7 511.323   3
   0  -2   9 5458.18 338.036   3
   0  -2  -9 4937.30 350.977   1
   0  -2  10 1147.66 174.127   3
   0  -2  11 8055.25 473.648   3
   0  -2  12 2146.45 257.084   3
   0  -2  13 2959.12 320.913   3
   0  -2  14 938.333 204.228   3
   0  -1   1 116247. 2548.70   2
   0  -1  -2 208771. 4657.80   1
   0  -1   2 217302. 4670.25   2
   0  -1   3 2640.50 161.164   2
   0  -1   3 2485.82 132.047   1
   0  -1  -3 2642.35 152.442   1
   0  -1  -4 22167.6 644.520   1
   0  -1   4 22744.3 679.100   2
   0  -1   4 22059.8 611.063   1
   0  -1   5 4823.24 233.660   1
   0  -1  -5 4927.58 263.523   1
   0  -1   5 5791.04 296.207   2
   0  -1   6 36320.1 981.978   1
   0  -1  -6 35038.8 1018.30   1
   0  -1  -7 45189.5 1245.63   1
   0  -1   7 42004.5 1198.94   3
   0  -1   7 42553.5 1281.93   2
   0  -1   8 2591.76 226.567   3
   0  -1   8 3024.91 271.614   2
   0  -1  -8 3064.35 253.624   1
   0  -1   9 825.049 148.118   3
   0  -1  -9 941.288 155.516   1
   0  -1  10 10178.7 522.107   3
   0  -1  11 2174.01 247.412   3
   0  -1  12 306.131 126.665   3
   0  -1  13 775.617 187.326   3
   0  -1  14 2206.35 295.935   3
   0   0  -1 58956.5 421.892   1
   0   0   1 59665.7 421.099   1
   0   0  -2 1795.19 98.0164   1
   0   0   2 1766.91 97.0786   1
   0   0   2 1611.01 113.124   2
   0   0   3 2533.26 136.689   1
   0   0  -3 2329.53 134.516   1
   0   0   3 2596.02 161.979   2
   0   0   4 59387.9 1441.37   2
   0   0   4 55810.3 1367.32   1
   0   0  -4 55666.6 1376.33   1
   0   0  -5 7369.75 314.854   1
   0   0   5 6947.47 300.289   1
   0   0   5 7362.44 348.480   2
   0   0  -6 56472.3 1451.83   1
   0   0   6 55378.3 1428.46   1
   0   0   7 1723.93 195.767   2
   0   0  -7 1891.47 185.708   1
   0   0   7 2172.93 184.728   1
   0   0   8 13240.0 619.737   2
   0   0   8 14079.2 553.999   1
   0   0  -8 14358.8 580.018   1
   0   0   9 1034.21 163.202   3
   0   0  -9 1186.13 170.966   1
   0   0  10 672.368 160.429   3
   0   0 -10 507.913 136.865   1
   0   0  11 373.156 132.023   3
   0   0  12 8092.61 517.355   3
   0   0  13 684.466 176.907   3
   0   0  14 552.753 168.296   3
   0   1  -1 112809. 2443.87   2
   0   1   1 109902. 2444.34   1
   0   1   2 203626. 4533.80   1
   0   1  -2 203376. 4503.44   1
   0   1  -2 217759. 4552.35   2
   0   1  -3 2659.20 163.668   2
   0   1   3 2580.08 148.675   1
   0   1  -3 2770.72 137.668   1
   0   1  -4 22531.5 675.156   2
   0   1   4 23765.5 695.790   2
   0   1  -4 22355.8 626.008   1
   0   1   4 22451.2 643.195   1
   0   1   5 4729.51 274.606   2
   0   1   5 4740.70 246.777   1
   0   1  -5 4879.04 240.588   1
   0   1  -6 33346.9 943.255   1
   0   1   6 33729.4 957.060   1
   0   1   7 41976.0 1195.17   1
   0   1   7 43051.2 1288.06   2
   0   1  -7 43339.3 1193.32   1
   0   1   8 2307.26 217.562   1
   0   1  -8 2802.75 226.232   1
   0   1   8 2866.63 266.058   2
   0   1  -9 940.228 150.399   1
   0   1   9 833.431 143.144   1
   0   1 -10 9208.58 493.510   1
   0   1  10 10471.3 535.516   3
   0   1  11 2480.40 271.135   3
   0   1  12 646.954 172.642   3
   0   1  13 653.390 184.814   3
   0   2   0 10245.2 266.365   1
   0   2  -1 61793.8 1368.20   3
   0   2   1 61537.2 1409.84   1
   0   2  -1 62703.6 1406.67   2
   0   2   2 80722.7 1889.55   1
   0   2  -2 85558.9 1892.72   2
   0   2  -2 82414.4 1846.49   3
   0   2  -3 24197.2 621.578   1
   0   2   3 25472.7 676.682   1
   0   2  -3 24818.6 684.726   2
   0   2  -4 31136.2 860.556   2
   0   2   4 30507.9 832.247   1
   0   2  -4 30275.7 786.140   1
   0   2  -5 8942.16 385.639   2
   0   2  -5 9121.49 333.008   1
   0   2   5 8596.21 357.421   1
   0   2   5 8079.73 379.185   2
   0   2  -6 571.240 121.443   2
   0   2   6 1058.31 144.701   2
   0   2  -6 866.944 115.046   1
   0   2   6 739.574 118.175   1
   0   2   7 497.518 111.061   1
   0   2   7 535.028 132.647   2
   0   2  -7 536.663 98.1831   1
   0   2   8 12110.8 531.233   1
   0   2  -8 12993.1 524.163   1
   0   2   8 13680.5 623.252   2
   0   2   9 5709.36 360.797   1
   0   2  -9 5357.35 334.391   1
   0   2  10 869.677 170.555   1
   0   2 -10 922.865 157.679   1
   0   2  11 8917.70 527.171   3
   0   2  12 2239.23 276.221   3
   0   2  13 2900.94 326.183   3
   0   3   0 51.8308 39.9003   1
   0   3   1 11427.2 345.962   1
   0   3  -1 11700.2 301.290   3
   0   3  -1 12113.1 346.354   2
   0   3  -2 6624.35 245.983   2
   0   3   2 6221.19 251.456   1
   0   3  -2 6744.03 205.595   3
   0   3   3 7730.37 304.147   1
   0   3  -3 8082.96 306.662   2
   0   3  -4 49533.9 1171.44   1
   0   3   4 48075.4 1245.49   1
   0   3  -4 48009.6 1254.98   2
   0   3  -5 12812.6 420.735   1
   0   3   5 12978.0 484.507   1
   0   3  -5 13892.1 506.926   2
   0   3   6 22298.8 777.183   2
   0   3  -6 22493.7 676.813   1
   0   3   6 22593.3 740.365   1
   0   3  -6 24184.4 775.055   2
   0   3  -7 2512.37 227.766   2
   0   3  -7 2393.66 188.644   1
   0   3   7 2585.59 216.229   1
   0   3   7 2646.37 244.173   2
   0   3   8 2515.26 258.312   2
   0   3  -8 2847.59 216.224   1
   0   3   8 2698.22 242.745   1
   0   3   9 17099.0 688.741   1
   0   3  -9 16194.4 636.138   1
   0   3  10 11793.7 579.017   1
   0   3 -10 10720.3 518.115   1
   0   3  11 110.443 103.545   1
   0   3  12 2468.75 294.870   3
   0   3  13 783.538 185.550   3
   0   4   0 18647.0 493.993   1
   0   4   1 30668.5 772.462   1
   0   4  -1 30578.3 726.920   1
   0   4  -1 29685.2 715.323   3
   0   4  -2 161057. 3676.61   3
   0   4   2 162570. 3763.75   1
   0   4  -3 11255.8 391.937   2
   0   4   3 11072.1 395.638   1
   0   4  -3 10994.1 331.655   3
   0   4  -4 27162.8 777.354   2
   0   4   4 26764.1 778.883   1
   0   4  -4 25763.6 679.617   1
   0   4  -5 10605.2 440.551   2
   0   4  -5 10495.3 358.248   1
   0   4   5 11024.6 436.194   1
   0   4  -6 5328.69 314.076   2
   0   4  -6 5359.81 251.536   1
   0   4   6 5173.19 300.269   1
   0   4  -7 24363.0 735.802   1
   0   4   7 24022.9 813.507   1
   0   4   7 24114.0 861.439   2
   0   4  -7 23370.6 824.664   2
   0   4  -8 3856.29 251.025   1
   0   4   8 3946.03 323.669   2
   0   4   8 4303.00 302.299   1
   0   4  -8 3888.14 300.124   2
   0   4  -9 2202.46 202.942   1
   0   4   9 2254.58 241.033   1
   0   4 -10 11123.3 514.691   1
   0   4  10 11405.2 580.371   1
   0   4  11 9058.01 534.405   1
   0   4  12 1446.83 233.460   1
   0   4  12 1466.72 235.941   3
   0   4  13 283.399 144.723   3
   0   5   0-0.65567 56.1280   1
   0   5  -1 13697.2 388.457   1
   0   5  -1 13866.2 378.328   3
   0   5   1 13719.6 428.909   1
   0   5   2 3285.79 189.745   1
   0   5  -2 3613.85 193.185   2
   0   5  -2 3318.39 139.384   3
   0   5  -3 4199.88 223.685   2
   0   5  -3 4189.75 173.348   3
   0   5   3 4273.92 232.424   1
   0   5   4 12832.8 472.259   1
   0   5  -4 12415.9 460.124   2
   0   5  -5 3622.65 244.166   2
   0   5  -5 4067.71 190.777   1
   0   5   5 3980.93 252.248   1
   0   5  -6 2494.46 161.210   1
   0   5   6 2309.32 206.970   1
   0   5  -6 2382.03 210.365   2
   0   5  -7 7288.52 317.147   1
   0   5  -7 6291.37 372.845   2
   0   5   7 6369.84 376.891   1
   0   5   8 5588.17 357.304   1
   0   5  -8 6220.42 383.104   2
   0   5  -8 5561.02 300.935   1
   0   5  -9 16910.4 617.907   1
   0   5  -9 16161.0 705.880   2
   0   5   9 16093.0 698.402   1
   0   5 -10 901.542 137.058   1
   0   5  10 1166.54 188.756   1
   0   5  11 2015.84 256.851   1
   0   5  12 5651.00 451.110   1
   0   6   0 57985.7 1389.26   1
   0   6  -1 104385. 2353.91   1
   0   6  -1 103521. 2337.29   3
   0   6   1 104044. 2403.11   1
   0   6  -2 54655.7 1279.60   3
   0   6  -2 54777.4 1376.44   2
   0   6   2 55013.1 1380.66   1
   0   6   3 27387.5 818.206   1
   0   6  -3 28689.5 812.216   2
   0   6  -3 27712.4 707.218   3
   0   6   4 1851.21 175.727   1
   0   6  -4 1779.90 157.588   2
   0   6  -4 2163.17 130.657   3
   0   6  -5 9502.87 325.671   1
   0   6  -5 9168.87 413.292   2
   0   6   5 9541.70 425.773   1
   0   6   6 3810.69 268.572   1
   0   6  -6 4015.66 273.953   2
   0   6  -6 3559.58 191.829   1
   0   6   7 26215.7 889.050   1
   0   6  -7 26258.1 758.236   1
   0   6  -7 25161.1 881.521   2
   0   6  -8 13678.7 501.481   1
   0   6   8 13823.6 607.998   1
   0   6  -8 12392.2 591.277   2
   0   6   9 2762.82 271.660   1
   0   6  -9 2757.49 212.466   1
   0   6  -9 2542.71 268.812   2
   0   6 -10 1247.15 160.539   1
   0   6  10 1820.43 234.347   1
   0   6  11 14580.1 722.610   1
   0   6  12 3051.98 329.084   1
   0   6  13 633.093 185.680   1
   0   7   0 1.63537 70.1653   1
   0   7  -1 74462.0 1749.31   3
   0   7   1 75949.7 1816.35   1
   0   7  -1 76169.8 1767.16   1
   0   7  -2 83018.8 1973.36   1
   0   7   2 84588.4 2066.26   1
   0   7  -2 87516.9 1963.80   3
   0   7  -2 89133.9 2091.85   2
   0   7  -3 900.836 81.3669   3
   0   7   3 867.468 126.810   1
   0   7  -3 853.100 116.650   2
   0   7  -4 40412.0 1109.06   2
   0   7   4 39808.2 1121.63   1
   0   7  -4 38280.5 980.233   3
   0   7  -5 11383.8 476.122   2
   0   7   5 11346.7 487.731   1
   0   7  -6 36880.5 946.981   1
   0   7  -6 36461.1 1098.53   2
   0   7   6 34216.5 1091.51   1
   0   7  -7 2901.69 181.657   1
   0   7  -7 2293.10 228.011   2
   0   7   7 2610.10 249.298   1
   0   7   8 9810.53 513.326   1
   0   7  -8 9532.38 504.856   2
   0   7  -8 10036.6 405.075   1
   0   7  -9 8453.16 383.668   1
   0   7  -9 7297.65 462.574   2
   0   7   9 7987.71 478.059   1
   0   7  10 5911.05 428.684   1
   0   7 -10 6714.95 451.380   2
   0   7  11 10858.3 621.593   1
   0   7  12 8289.61 558.215   1
   0   8   0 224854. 5021.20   1
   0   8  -1 31310.3 847.282   1
   0   8  -1 32163.3 829.816   3
   0   8   1 32360.7 893.700   1
   0   8  -2 57127.6 1516.70   2
   0   8   2 60359.5 1509.49   1
   0   8  -2 58599.5 1412.79   1
   0   8  -2 58517.8 1397.06   3
   0   8  -3 37601.5 940.825   1
   0   8   3 36786.6 1054.48   1
   0   8  -3 35842.2 925.179   3
   0   8  -3 37803.2 1066.75   2
   0   8   4 9847.78 445.837   1
   0   8  -4 9371.17 427.286   2
   0   8  -4 10287.7 342.330   3
   0   8  -5 28367.3 899.631   2
   0   8   5 27527.9 905.905   1
   0   8  -5 28128.3 773.500   3
   0   8  -6 4956.78 229.558   1
   0   8   6 4862.49 327.119   1
   0   8  -6 4789.35 312.056   2
   0   8  -7 7759.43 316.927   1
   0   8  -7 7409.65 426.523   2
   0   8   7 7281.74 425.060   1
   0   8  -8 34301.9 960.698   1
   0   8  -8 35497.2 1155.16   2
   0   8   8 33859.8 1148.85   1
   0   8  -9 1494.74 148.604   1
   0   8   9 1645.16 217.412   1
   0   8  -9 1439.53 216.763   2
   0   8  10 4580.06 383.497   1
   0   8 -10 4095.06 364.075   2
   0   8  11 5210.26 422.432   1
   0   8  12 1644.80 264.120   1
   0   9   0 591.294 109.957   1
   0   9  -1 13320.7 450.715   1
   0   9   1 13185.1 482.921   1
   0   9  -1 12864.9 427.632   3
   0   9  -2 80537.3 1912.40   1
   0   9  -2 79479.5 1890.22   3
   0   9  -2 81256.2 2032.74   2
   0   9   2 82889.9 2014.37   1
   0   9   3 39853.4 1138.26   1
   0   9  -3 42242.6 1165.53   2
   0   9  -3 38814.4 998.772   3
   0   9  -3 39519.8 1016.13   1
   0   9   4 6691.59 357.128   1
   0   9  -4 5929.28 249.825   3
   0   9  -4 6179.00 343.795   2
   0   9  -5 9287.29 344.733   3
   0   9   5 9895.02 467.414   1
   0   9  -5 8942.88 441.524   2
   0   9  -6 2548.27 230.943   2
   0   9   6 3079.95 264.040   1
   0   9  -7 32780.6 1096.99   2
   0   9   7 33338.9 1122.41   1
   0   9  -7 34086.0 908.839   1
   0   9  -8 12645.8 607.992   2
   0   9   8 12559.1 614.766   1
   0   9  -8 12486.4 452.358   1
   0   9  -9 14288.1 520.052   1
   0   9  -9 14725.1 692.328   2
   0   9   9 15178.3 703.652   1
   0   9 -10 764.032 178.812   2
   0   9  10 677.793 176.657   1
   0   9 -11 2942.28 322.848   2
   0   9  11 2707.68 317.835   1
   0   9  12 278.361 144.063   1
   0  10   0 8200.57 356.419   1
   0  10  -1 13262.7 444.552   3
   0  10   1 12037.2 481.144   1
   0  10  -1 12970.3 460.607   1
   0  10  -2 8815.80 346.460   1
   0  10   2 8797.79 404.191   1
   0  10  -2 8462.46 325.158   3
   0  10   3 11686.4 494.533   1
   0  10  -3 11576.2 403.294   1
   0  10  -3 11545.0 386.945   3
   0  10  -3 10840.1 491.633   2
   0  10   4 32522.4 1021.51   1
   0  10  -4 33239.2 877.974   1
   0  10  -4 32139.0 854.893   3
   0  10  -4 31507.6 1016.32   2
   0  10   5 20145.1 763.274   1
   0  10  -5 20057.0 751.718   2
   0  10  -5 20869.0 610.703   3
   0  10   6 833.393 146.104   1
   0  10  -6 824.844 142.036   2
   0  10  -7 3473.06 290.700   2
   0  10   7 3450.16 303.029   1
   0  10  -7 3433.27 193.928   1
   0  10   8 15207.4 696.856   1
   0  10  -8 13972.7 668.030   2
   0  10  -8 14874.7 499.537   1
   0  10   9 15975.2 755.455   1
   0  10  -9 16238.3 747.866   2
   0  10 -10 1920.78 262.967   2
   0  10  10 1705.51 249.571   1
   0  10 -11 1727.34 257.950   2
   0  10  11 1982.60 276.808   1
   0  11   0 39.0283 82.0153   1
   0  11  -1 23520.1 725.484   1
   0  11   1 23570.7 766.407   1
   0  11  -1 23852.6 709.475   3
   0  11  -2 6390.66 282.090   3
   0  11   2 6140.02 339.575   1
   0  11  -2 6346.56 298.535   1
   0  11  -3 12329.5 551.559   2
   0  11  -3 13042.9 432.194   3
   0  11  -3 12418.8 443.680   1
   0  11   3 12499.8 536.903   1
   0  11   4 12468.7 552.932   1
   0  11  -4 12615.0 421.394   3
   0  11  -4 12294.7 553.900   2
   0  11  -4 12629.0 437.743   1
   0  11  -5 2316.72 228.863   2
   0  11   5 2137.05 231.281   1
   0  11  -5 2210.01 151.506   3
   0  11  -5 2411.50 163.118   1
   0  11   6 9765.96 515.402   1
   0  11  -6 9626.55 501.819   2
   0  11  -7 1846.93 223.631   2
   0  11   7 1892.00 236.936   1
   0  11  -7 1781.23 134.822   1
   0  11  -8 6862.08 444.186   2
   0  11  -8 6258.16 283.559   1
   0  11   8 7207.35 465.738   1
   0  11   9 4053.71 367.962   1
   0  11  -9 4077.49 361.387   2
   0  11 -10 4318.59 388.042   2
   0  11  10 4661.01 405.156   1
   0  11  11 631.254 181.541   1
   0  11 -11 703.660 181.220   2
   0  11 -12 1878.39 281.543   2
   0  12   0 15971.2 581.992   1
   0  12  -1 13855.9 504.179   3
   0  12  -1 14783.1 529.951   1
   0  12   1 13782.4 551.301   1
   0  12   2 5218.15 329.457   1
   0  12  -2 5931.55 293.012   1
   0  12  -2 5409.43 267.932   3
   0  12   3 12451.0 547.097   1
   0  12  -3 11846.7 448.243   1
   0  12  -3 13377.0 585.293   2
   0  12  -3 11854.2 427.095   3
   0  12  -4 1546.46 133.840   1
   0  12  -4 1507.11 124.159   3
   0  12   4 1792.78 206.755   1
   0  12  -4 1151.90 169.235   2
   0  12  -5 2316.78 240.820   2
   0  12  -5 2221.70 159.067   1
   0  12   5 1925.42 227.785   1
   0  12  -5 2047.55 150.197   3
   0  12  -6 1691.98 140.149   1
   0  12  -6 1276.08 187.613   2
   0  12  -6 1450.70 132.599   3
   0  12   6 1322.73 189.976   1
   0  12   7 7035.88 450.991   1
   0  12  -7 6336.91 274.149   1
   0  12  -7 5571.02 400.133   2
   0  12   8 5558.73 418.617   1
   0  12  -8 5529.67 408.010   2
   0  12  -9 2344.20 288.460   2
   0  12   9 2464.11 298.812   1
   0  12  10 2688.20 318.673   1
   0  12 -10 2577.09 310.837   2
   0  12 -11 2309.44 306.368   2
   0  12 -12 880.511 215.723   2
   0  13   0 261.086 89.3909   3
   0  13   0 170.103 90.1542   1
   0  13  -1 8753.22 401.967   1
   0  13   1 9119.58 437.693   1
   0  13  -1 9010.13 393.621   3
   0  13  -2 549.472 87.0927   3
   0  13   2 673.724 146.041   1
   0  13  -2 529.618 104.177   1
   0  13  -3 565.018 88.4031   3
   0  13   3 490.124 127.453   1
   0  13  -3 579.454 136.742   2
   0  13  -3 487.094 91.2816   1
   0  13  -4 11285.9 569.560   2
   0  13   4 12526.9 578.476   1
   0  13  -4 11544.3 443.755   1
   0  13  -4 12021.3 427.710   3
   0  13  -5 49.2601 48.9390   1
   0  13  -5 89.2114 87.5279   2
   0  13  -5 90.4396 58.2360   3
   0  13   5 151.164 114.281   1
   0  13  -6 1150.89 117.386   3
   0  13  -6 1182.43 185.308   2
   0  13   6 1177.07 190.580   1
   0  13  -6 1505.14 135.170   1
   0  13   7 12558.3 648.442   1
   0  13  -7 13218.3 455.460   1
   0  13  -7 11916.9 617.917   2
   0  13  -8 1508.23 218.558   2
   0  13   8 1615.96 235.654   1
   0  13   9 1706.15 257.849   1
   0  13  -9 2165.97 271.208   2
   0  13  10 7971.38 557.363   1
   0  13 -10 7862.31 541.163   2
   0  13 -11 67.2465 104.324   2
   0  14   0 37710.5 1109.98   3
   0  14   0 38111.7 1133.80   1
   0  14  -1 713.663 120.154   3
   0  14  -1 679.026 123.949   1
   0  14   1 676.401 135.279   1
   0  14   2 18181.5 704.285   1
   0  14  -2 17455.1 625.016   1
   0  14  -2 17219.6 602.565   3
   0  14   3 36304.9 1196.40   1
   0  14  -3 37936.2 1071.63   1
   0  14  -3 39917.0 1267.73   2
   0  14  -3 37601.6 1046.36   3
   0  14  -4 9543.60 527.061   2
   0  14   4 8911.75 492.732   1
   0  14  -4 8639.21 361.328   3
   0  14  -4 9376.05 392.208   1
   0  14  -5 4182.74 239.472   1
   0  14  -5 4313.20 351.572   2
   0  14  -5 4186.97 226.081   3
   0  14   5 4178.88 339.835   1
   0  14  -6 3913.53 221.404   3
   0  14   6 3699.71 337.517   1
   0  14  -6 4663.72 368.775   2
   0  14  -6 4511.29 240.548   1
   0  14   7 4440.77 379.277   1
   0  14  -7 4290.71 360.807   2
   0  14  -7 4317.67 230.920   1
   0  14   8 7646.64 518.533   1
   0  14  -8 7200.26 492.702   2
   0  14   9 167.195 128.011   1
   0  14  -9-18.6664 133.306   2
   0  14 -10 971.814 207.620   2
   0  14 -11 2192.20 316.898   2
   0  15   0 542.071 127.498   1
   0  15   0 427.632 112.937   3
   0  15   1 15806.0 640.336   1
   0  15  -1 15131.6 578.118   3
   0  15  -1 14135.2 584.265   1
   0  15   2 17906.1 717.038   1
   0  15  -2 17157.7 616.569   3
   0  15  -2 17754.2 645.942   1
   0  15  -3 2400.68 198.977   1
   0  15  -3 1966.94 170.644   3
   0  15  -3 2156.52 255.978   2
   0  15   3 2389.81 247.932   1
   0  15  -4 27034.3 817.008   3
   0  15   4 27686.9 1016.37   1
   0  15  -4 28696.5 859.345   1
   0  15  -4 30101.2 1088.78   2
   0  15   5 6231.87 429.207   1
   0  15  -5 5785.43 280.318   3
   0  15  -5 6754.43 318.625   1
   0  15  -5 6473.76 448.619   2
   0  15  -6 6795.15 312.146   1
   0  15   6 6623.40 460.126   1
   0  15  -6 6321.30 456.184   2
   0  15  -7 5533.52 429.239   2
   0  15   7 5615.00 433.588   1
   0  15   8 176.945 114.581   1
   0  15  -8 105.314 117.711   2
   0  15  -9 3538.21 361.944   2
   0  15   9 3885.27 386.564   1
   0  15 -10 400.707 151.714   2
   0  16   0 9875.48 473.486   3
   0  16   0 10481.4 504.964   1
   0  16   1 7440.40 428.801   1
   0  16  -1 6377.15 362.367   3
   0  16  -1 7406.21 398.712   1
   0  16  -2 5512.20 321.044   3
   0  16   2 6307.71 406.818   1
   0  16  -2 6718.97 364.714   1
   0  16  -2 5657.50 426.064   2
   0  16  -3 18715.2 656.155   1
   0  16  -3 17561.2 799.235   2
   0  16  -3 16663.5 608.887   3
   0  16   3 17421.7 746.524   1
   0  16  -4 844.126 110.283   3
   0  16   4 1446.85 217.396   1
   0  16  -4 1160.24 197.005   2
   0  16  -4 1262.92 145.976   1
   0  16  -5 4237.26 374.238   2
   0  16  -5 4501.05 262.229   1
   0  16   5 4502.79 374.892   1
   0  16  -6 731.282 166.427   2
   0  16   6 773.624 172.090   1
   0  16   7 450.760 152.896   1
   0  16  -7 643.378 162.240   2
   0  16   8 7477.85 536.392   1
   0  16  -8 6830.69 503.614   2
   0  16  -9-8.65053 139.832   2
   0  16 -10 6947.98 535.102   2
   0  17   0 220.066 116.470   1
   0  17   0 57.3075 72.7683   3
   0  17   1 6625.79 401.887   3
   0  17  -1 7699.92 419.970   1
   0  17   1 7964.56 450.822   1
   0  17  -1 5933.64 360.499   3
   0  17  -2 7930.91 414.474   1
   0  17  -2 7082.46 376.154   3
   0  17   2 7074.08 450.335   1
   0  17  -2 7236.08 496.206   2
   0  17  -3 29588.3 1122.72   2
   0  17  -3 26023.9 852.636   3
   0  17  -3 29760.9 919.294   1
   0  17   3 27524.1 1030.33   1
   0  17  -4 5918.97 462.117   2
   0  17  -4 6075.29 325.888   1
   0  17   4 5067.79 397.174   1
   0  17   5 1675.48 243.153   1
   0  17  -5 1970.10 269.654   2
   0  17  -5 1929.42 169.179   1
   0  17  -6 9470.93 604.013   2
   0  17   6 10283.0 611.089   1
   0  17  -7 8136.84 553.292   2
   0  17   7 7806.25 548.230   1
   0  17   8 2911.29 342.369   1
   0  17  -8 2635.93 314.502   2
   0  17  -9 8351.35 583.545   2
   0  18   0 6718.59 416.955   1
   0  18   0 6112.57 382.747   3
   0  18   1 2598.73 264.226   1
   0  18  -1 2449.39 248.025   1
   0  18  -1 2100.98 216.154   3
   0  18   2 1502.54 217.668   1
   0  18  -2 2009.43 214.555   1
   0  18  -2 1815.63 260.067   2
   0  18  -3 7837.92 545.951   2
   0  18  -3 7699.26 410.842   1
   0  18   3 8040.26 502.504   1
   0  18  -4 353.079 125.578   2
   0  18   4 448.962 160.111   1
   0  18  -4 305.370 82.2949   1
   0  18   5 14489.1 742.764   1
   0  18  -5 14749.4 786.035   2
   0  18   6 656.104 180.528   1
   0  18  -6 988.561 216.545   2
   0  18   7 1539.56 251.075   1
   0  18  -7 1310.01 230.040   2
   0  18  -8 301.435 133.611   2
   0  19   0 25.2468 97.5793   1
   0  19   1 5844.60 412.850   1
   0  19  -1 5922.26 395.673   1
   0  19  -2 10355.9 646.479   2
   0  19  -2 10083.5 509.829   1
   0  19   2 10520.7 586.052   1
   0  19  -3 981.552 207.344   2
   0  19   3 862.161 178.208   1
   0  19  -3 1013.41 148.564   1
   0  19  -4 5570.82 470.872   2
   0  19   4 5334.31 436.363   1
   0  19  -5 2042.82 281.749   2
   0  19   5 2855.24 321.761   1
   0  19   6 2330.04 306.017   1
   0  19  -6 1816.76 276.030   2
   0  19  -7 2972.93 356.517   2
   0  19  -8 808.949 196.174   2
   0  20   0 8217.82 490.320   1
   0  20  -1 6735.98 428.736   1
   0  20   1 6334.52 447.173   1
   0  20  -2 303.549 113.731   1
   0  20  -2 237.292 142.535   2
   0  20   2 259.910 140.928   1
   0  20  -3 5541.87 484.119   2
   0  20   3 4358.82 395.805   1
   0  20  -4 2079.69 304.256   2
   0  20   4 1910.81 270.490   1
   0  20   5 5775.59 468.720   1
   0  20  -5 4867.78 472.806   2
   0  20  -6 2520.92 332.875   2
   0  20  -7 177.337 123.121   2
   0  21   0 143.854 105.213   1
   0  21  -1 3563.49 318.481   1
   0  21   1 3572.32 340.413   1
   0  21  -2 1168.09 241.268   2
   0  21   2 1208.07 214.243   1
   0  21  -3 637.678 188.694   2
   0  21   3 688.905 187.288   1
   0  21  -4 9948.12 679.693   2
   0  21   4 9148.93 606.537   1
   0  21  -5 1127.18 246.714   2
   0  21   5 1239.01 232.606   1
   0  21  -6 522.392 171.722   2
   0  22   0 9829.35 572.819   1
   0  22   1 1712.75 246.613   1
   0  22   2 2733.40 311.198   1
   0  22  -2 2390.89 340.106   2
   0  22  -3 5140.24 497.709   2
   0  22   3 4795.80 429.835   1
   0  22   4 263.409 146.779   1
   0  22  -4 233.273 122.141   2
   0  22  -5 4121.97 452.371   2
   0  23  -1 6075.65 542.585   2
   0  23   1 6552.11 477.984   1
   0  23  -2 7751.99 621.656   2
   0  23   2 7317.12 531.523   1
   0  23  -3 120.807 113.747   2
   0  23   3 182.235 137.055   1
   0  23  -4 7668.48 626.596   2
  -1 -17   0 25094.0 920.872   1
  -1 -16   1 394.859 115.167   1
  -1 -16   0 12810.0 584.668   1
  -1 -16  -1 1484.62 194.548   1
  -1 -15   1 11756.9 510.842   1
  -1 -15   0 4422.81 306.400   1
  -1 -15  -1 8255.31 450.529   1
  -1 -15  -2 2607.45 256.603   1
   1 -15   6 3784.40 273.980   3
   1 -15   7 404.370 105.134   3
  -1 -14   1 17782.6 647.729   1
  -1 -14   0 3738.49 266.982   1
  -1 -14  -1 11242.9 522.049   1
  -1 -14  -2 22826.3 852.412   1
   1 -14   5 24578.8 819.394   3
   1 -14   6 164.288 83.4472   3
   1 -14   7 2731.66 236.382   3
   1 -14   8 244.612 90.6506   3
  -1 -13   0 5392.78 314.067   1
  -1 -13  -1 13908.9 576.848   1
  -1 -13  -2 9380.35 479.642   1
  -1 -13  -3 24520.4 895.875   1
   1 -13   4 5022.52 299.119   3
   1 -13   5 1683.41 176.226   3
   1 -13   6 5224.48 318.437   3
   1 -13   7 1949.51 196.874   3
   1 -13   8 2707.26 239.064   3
   1 -13   9 1782.56 204.402   3
   1 -12  -3 25500.5 921.664   1
  -1 -12   2 23773.2 707.757   1
  -1 -12   1 10848.2 433.191   1
  -1 -12  -1 8369.10 409.418   1
  -1 -12  -2 11659.1 525.612   1
  -1 -12  -3 3249.07 273.609   1
   1 -12   4 1170.40 141.366   3
   1 -12   5 4959.19 297.490   3
   1 -12   6 1376.02 163.310   3
   1 -12   7 188.137 84.4655   3
   1 -12   8 53.6812 73.8644   3
   1 -12   9 5153.52 348.055   3
   1 -12  10 864.850 149.599   3
  -1 -11   8 9084.57 260.978   3
   1 -11  -4 426.016 129.388   1
   1 -11  -3 1169.60 166.804   1
  -1 -11   2 84310.4 1992.30   1
  -1 -11   1 7707.11 333.135   1
  -1 -11  -1 1439.46 162.216   1
  -1 -11  -2 2241.27 206.927   1
   1 -11   3 15884.7 568.980   3
  -1 -11  -3 15906.5 640.490   1
   1 -11   4 9106.59 406.005   3
  -1 -11  -4 9538.09 491.952   1
   1 -11   5 4682.33 284.044   3
   1 -11   6 3728.33 258.441   3
   1 -11   7 382.692 101.723   3
   1 -11   8 4826.46 323.080   3
   1 -11   9 902.503 149.320   3
   1 -11  10 1869.89 219.762   3
  -1 -10   9 408.486 62.7463   3
  -1 -10   8 5716.24 214.889   3
  -1 -10   7 13001.3 341.911   3
   1 -10  -5 7032.72 421.912   1
   1 -10  -4 17253.8 705.108   1
   1 -10  -3 12915.5 569.238   1
  -1 -10   2 11619.1 385.041   1
  -1 -10   1 33119.1 899.448   1
  -1 -10   0 15421.1 533.227   1
   1 -10   2 37610.3 1038.08   3
  -1 -10  -2 36378.7 1082.64   1
  -1 -10  -3 19208.2 701.050   1
   1 -10   3 18393.8 622.271   3
   1 -10   4 7389.54 348.092   3
  -1 -10  -4 7046.34 404.910   1
   1 -10   5 70.9075 66.2632   3
   1 -10   6 15470.4 590.201   3
   1 -10   7 521.114 112.647   3
   1 -10   8 2243.12 223.631   3
   1 -10   9 4730.93 334.358   3
   1 -10  10 5096.02 366.463   3
   1 -10  11 2392.61 263.623   3
  -1  -9  10 1648.92 146.411   3
  -1  -9   9 3945.67 209.255   3
  -1  -9   8 9050.52 315.968   3
  -1  -9   7 30614.4 755.912   3
  -1  -9   6 1807.83 76.2353   3
  -1  -9   6 2595.03 256.600   2
   1  -9  -6 2915.01 267.426   1
   1  -9  -5 11958.1 562.912   1
   1  -9  -4 1975.98 207.386   1
   1  -9  -3 32953.9 1036.21   1
   1  -9  -2 2272.52 206.221   1
  -1  -9   2 2490.87 136.755   1
  -1  -9   1 833.982 95.0592   1
  -1  -9   0 24618.8 720.844   1
  -1  -9  -1 33799.8 957.116   1
   1  -9   2 18653.3 609.965   3
  -1  -9  -3 14273.0 571.632   1
   1  -9   3 14340.3 511.081   3
  -1  -9  -4 9923.14 475.641   1
   1  -9   4 9019.35 393.799   3
   1  -9   5 3690.25 242.732   3
  -1  -9  -5 3749.35 298.622   1
   1  -9   6 6769.09 355.192   3
   1  -9   7 110.414 75.0031   2
   1  -9   7 100.797 78.8565   3
   1  -9   8 4446.91 318.159   2
   1  -9   8 5412.54 340.203   3
   1  -9   9 521.127 134.603   3
   1  -9   9 294.218 95.5504   2
   1  -9  10 600.806 145.225   3
   1  -9  11 2362.92 259.017   3
   1  -9  12 2282.52 268.803   3
  -1  -8  10 6186.58 314.972   3
  -1  -8   9 1599.39 140.254   3
  -1  -8   8 655.930 82.4280   3
  -1  -8   7 1235.08 92.8840   3
  -1  -8   7 1326.80 198.406   2
  -1  -8   6 25792.0 633.943   3
  -1  -8   6 25713.7 934.302   2
   1  -8  -6 26450.6 936.973   1
  -1  -8   5 15458.8 649.324   2
   1  -8  -5 15909.4 646.509   1
   1  -8  -4 2349.07 217.807   1
  -1  -8   2 8416.05 271.685   1
  -1  -8   1 19886.5 564.702   1
  -1  -8   0 38364.1 1005.15   1
   1  -8   1 133.715 78.1018   3
  -1  -8  -1 54.2372 63.2786   1
   1  -8   2 7566.67 334.171   3
  -1  -8  -3 4825.72 290.448   1
   1  -8   3 4618.50 253.978   3
   1  -8   4 3251.31 219.286   3
  -1  -8  -4 3283.74 253.951   1
   1  -8   5 7236.43 355.724   3
  -1  -8  -5 8513.55 443.637   1
   1  -8   6 10065.8 446.908   3
   1  -8   7 19841.2 716.162   2
   1  -8   7 20086.5 719.076   3
   1  -8   8 11264.8 539.209   2
   1  -8   8 13233.4 560.259   3
   1  -8   9 610.774 142.744   3
   1  -8   9 370.750 104.431   2
   1  -8  10 13384.6 628.959   3
   1  -8  11 3029.28 297.372   3
   1  -8  12 1779.47 239.764   3
  -1  -7  11 1817.34 182.579   3
  -1  -7  10 3350.12 229.902   3
  -1  -7   9 4619.81 251.607   3
  -1  -7   8 3199.33 188.015   3
  -1  -7   7 24007.8 915.799   2
   1  -7  -7 24464.2 896.649   1
  -1  -7   7 23999.3 656.737   3
   1  -7  -6 4456.68 324.718   1
  -1  -7   6 4800.02 184.066   3
  -1  -7   6 4913.72 345.951   2
   1  -7  -5 893.672 141.727   1
  -1  -7   5 935.201 145.212   2
  -1  -7   5 733.539 48.7803   3
  -1  -7   4 5191.96 319.860   2
  -1  -7   2 33737.4 806.320   1
  -1  -7   1 19266.1 533.048   1
  -1  -7   0 59309.6 1442.19   1
   1  -7   1 1472.78 139.976   3
  -1  -7  -1 1711.86 140.013   1
   1  -7   2 33926.6 923.978   3
  -1  -7  -2 33085.4 948.910   1
   1  -7   3 92959.2 2223.51   3
   1  -7   4 38188.0 1065.59   3
  -1  -7  -4 39268.4 1147.19   1
   1  -7   5 39648.8 1110.56   2
  -1  -7  -5 44378.0 1268.13   1
   1  -7   5 42091.5 1159.29   3
  -1  -7  -6 13303.9 597.001   1
   1  -7   6 12521.1 514.503   3
   1  -7   7 1791.95 182.703   2
   1  -7   7 2137.35 206.858   3
   1  -7   8 9652.05 486.292   2
   1  -7   8 10587.5 499.173   3
   1  -7   9 22205.2 872.543   2
   1  -7   9 26125.3 898.363   3
   1  -7  10 5183.56 372.062   3
   1  -7  11 4850.59 377.244   3
   1  -7  12 1199.57 207.081   3
   1  -7  13 1728.84 251.211   3
  -1  -6  12 162.184 91.9547   3
  -1  -6  11 7929.01 406.622   3
  -1  -6  10 63.7276 59.4751   3
  -1  -6   9 28831.7 858.667   3
  -1  -6   8 22832.3 683.832   3
   1  -6  -8 22584.3 874.103   1
  -1  -6   7 3378.60 296.126   2
  -1  -6   7 3049.98 171.642   3
   1  -6  -7 3406.46 286.860   1
  -1  -6   6 20865.6 786.087   2
  -1  -6   6 19997.0 551.943   3
   1  -6  -6 21208.8 762.064   1
  -1  -6   5 16102.4 654.812   2
  -1  -6   5 17272.3 438.897   3
   1  -6  -5 16502.1 640.488   1
   1  -6  -4 53.0134 73.8153   1
  -1  -6   2 15180.0 391.818   1
  -1  -6   1 94488.3 2133.10   1
  -1  -6   0 16286.0 482.209   1
   1  -6   1 50958.9 1288.76   3
  -1  -6  -1 51695.9 1287.81   1
  -1  -6  -2 59897.4 1509.98   1
   1  -6   2 59788.4 1483.21   3
   1  -6   3 14326.8 493.617   3
   1  -6   4 39584.3 735.734   2
   1  -6   4 42001.0 824.093   3
  -1  -6  -5 16422.0 633.322   1
   1  -6   5 15831.9 563.869   3
   1  -6   5 15085.6 525.873   2
   1  -6   6 8470.31 386.365   2
   1  -6   6 8828.07 407.411   3
  -1  -6  -6 9313.29 473.186   1
   1  -6   7 18779.7 686.659   2
   1  -6   7 19635.1 707.432   3
   1  -6   8 983.993 153.965   2
   1  -6   8 1235.64 172.787   3
   1  -6   9 8301.10 457.999   3
   1  -6   9 7944.39 458.962   2
   1  -6  10 8016.80 475.911   3
   1  -6  11-135.673 109.729   3
   1  -6  12 1955.69 254.395   3
   1  -6  13 2419.02 299.223   3
  -1  -5  12 445.946 116.139   3
  -1  -5  11 3357.02 264.799   3
  -1  -5  10 26985.5 870.443   3
  -1  -5   9 1767.68 166.446   3
   1  -5  -8 42816.1 1328.01   1
  -1  -5   8 42592.4 1130.86   3
  -1  -5   8 40996.9 1366.07   2
  -1  -5   7 3733.07 311.534   2
   1  -5  -7 3303.95 274.048   1
  -1  -5   7 3663.55 201.073   3
   1  -5  -6 2466.56 223.552   1
  -1  -5   6 2986.74 259.684   2
  -1  -5   6 2624.18 146.091   3
   1  -5  -5 20764.5 720.390   1
  -1  -5   5 22224.1 766.561   2
  -1  -5   5 20897.2 545.430   3
  -1  -5   4 60905.0 1361.19   3
   1  -5  -4 61866.1 1588.55   1
  -1  -5   3 19508.1 660.302   2
   1  -5  -3 19985.2 644.760   1
  -1  -5   2 8088.49 216.815   1
  -1  -5   1 19314.7 500.459   1
   1  -5   0 46449.4 1171.67   3
  -1  -5   0 46730.9 1129.61   1
   1  -5   1 13057.8 439.776   3
  -1  -5  -1 13361.3 429.694   1
   1  -5   2 7419.58 305.875   3
  -1  -5  -2 7190.31 314.340   1
   1  -5   3 9430.64 310.643   2
   1  -5   3 9665.15 374.788   3
   1  -5   4 1792.51 156.448   3
   1  -5   4 1682.42 127.708   2
   1  -5   5 1637.58 141.450   2
   1  -5   5 1664.42 165.803   3
  -1  -5  -5 1503.22 170.897   1
   1  -5   6 2359.27 205.628   3
   1  -5   6 2463.37 192.605   2
  -1  -5  -6 2641.05 241.784   1
   1  -5   7 490.731 117.770   3
  -1  -5  -7 492.278 128.470   1
   1  -5   7 248.646 95.3951   2
   1  -5   8 9993.80 486.913   3
   1  -5   8 9198.16 467.074   2
   1  -5   9 3779.95 299.585   3
   1  -5   9 3005.60 276.948   2
   1  -5  10 3284.32 297.582   3
   1  -5  11 2194.93 255.288   3
   1  -5  12 456.399 148.185   3
   1  -5  13 560.849 172.186   3
  -1  -4  13 833.010 158.837   3
  -1  -4  12 3778.87 306.093   3
  -1  -4  11 485.113 114.918   3
  -1  -4  10 42333.3 1240.12   3
   1  -4  -9 2813.97 274.896   1
  -1  -4   9 2968.65 220.087   3
   1  -4  -8 15704.4 667.206   1
  -1  -4   8 13851.9 674.787   2
  -1  -4   8 15932.6 549.146   3
   1  -4  -7 8039.85 423.665   1
  -1  -4   7 7828.48 452.300   2
   1  -4  -6 20690.5 731.342   1
  -1  -4   6 21417.1 784.150   2
   1  -4  -5 29967.6 912.094   1
  -1  -4   4 30045.4 959.191   2
   1  -4  -4 35505.3 962.233   1
   1  -4  -3 73987.6 1818.54   1
   1  -4  -2 16360.8 527.877   1
  -1  -4   1 6146.12 197.522   1
   1  -4   0 81455.1 1905.32   3
  -1  -4   0 81249.5 1860.01   1
   1  -4   1 46177.5 1133.35   3
  -1  -4  -1 44191.2 1117.33   1
   1  -4   2 37021.8 967.355   3
  -1  -4  -2 36551.3 977.818   1
   1  -4   3 514.823 94.5507   3
   1  -4   3 487.301 64.6129   2
   1  -4   4 22642.9 690.230   3
   1  -4   4 22031.6 630.451   2
  -1  -4  -5 85.2678 68.7830   1
   1  -4   5 67.6886 52.5600   2
   1  -4   5 17.0230 73.1257   3
  -1  -4  -6 2014.28 209.804   1
   1  -4   6 1974.19 171.476   2
   1  -4   6 2091.24 193.027   3
   1  -4   7 2562.53 218.094   2
  -1  -4  -7 3156.23 271.269   1
   1  -4   7 2976.47 236.701   3
   1  -4   8 4070.46 295.948   2
   1  -4   8 3904.80 291.502   3
   1  -4   9 22052.4 807.371   3
   1  -4   9 19100.5 788.285   2
   1  -4  10 4128.01 334.958   3
   1  -4  11 1167.48 196.245   3
   1  -4  12 2619.38 300.702   3
   1  -4  13 673.488 175.992   3
  -1  -3  13 903.457 178.085   3
  -1  -3  12 121.867 95.4900   3
  -1  -3  11 3180.05 275.363   3
  -1  -3  10 11537.4 516.412   3
   1  -3  -9 2402.09 254.376   1
   1  -3  -8 6808.81 411.731   1
  -1  -3   8 7739.04 470.867   2
  -1  -3   8 8018.58 332.520   1
  -1  -3   7 1598.53 124.585   1
  -1  -3   7 1446.70 191.945   2
   1  -3  -7 1829.69 191.591   1
   1  -3  -6 29071.4 897.600   1
  -1  -3   6 27384.6 939.213   2
  -1  -3   6 28884.0 747.281   1
  -1  -3   5 60028.2 1382.34   1
   1  -3  -5 59142.6 1547.03   1
   1  -3  -4 42698.1 1084.23   1
  -1  -3   4 40487.2 914.170   1
   1  -3  -3 13481.2 439.451   1
  -1  -3   3 11524.3 294.626   1
  -1  -3   2 137371. 2985.98   3
  -1  -3   1 165964. 3613.52   3
  -1  -3   0 222568. 4868.81   3
  -1  -3   0 224317. 4882.98   1
   1  -3   0 222630. 4920.75   3
  -1  -3  -1 234929. 5283.93   1
   1  -3   1 240116. 5296.02   3
  -1  -3  -2 11971.2 400.066   1
   1  -3   2 10750.0 292.748   2
   1  -3   2 11555.0 391.475   3
   1  -3   3 23811.1 615.840   2
   1  -3   3 23752.7 698.058   3
   1  -3   4 42368.1 1063.06   2
   1  -3   4 42024.3 1127.99   3
   1  -3   5 13006.2 459.154   2
  -1  -3  -5 12959.6 524.261   1
   1  -3   5 13325.5 497.755   3
  -1  -3  -6 6786.95 375.481   1
   1  -3   6 6270.50 335.452   3
   1  -3   6 6935.20 334.608   2
   1  -3   7 6302.92 352.201   2
   1  -3   7 7313.08 382.796   3
  -1  -3  -7 7192.04 411.505   1
   1  -3   8 13102.6 581.134   2
   1  -3   8 14423.3 603.897   3
   1  -3   9 1215.02 177.249   2
   1  -3   9 1323.12 195.380   3
   1  -3  10 1787.87 223.627   3
   1  -3  11 6118.63 434.420   3
   1  -3  12 901.583 190.963   3
   1  -3  13 309.755 166.942   3
  -1  -2  14 4116.04 373.690   3
  -1  -2  13 824.792 171.127   3
  -1  -2  12 2840.26 281.778   3
  -1  -2  11 9276.31 496.472   3
   1  -2 -10 3128.74 288.943   1
  -1  -2   9 10503.9 445.481   1
   1  -2  -9 10256.0 518.908   1
   1  -2  -8 381.543 107.361   1
  -1  -2   8 165.079 91.5304   2
  -1  -2   8 219.969 71.1942   1
  -1  -2   7 5240.57 253.545   1
  -1  -2   7 5885.69 375.919   2
   1  -2  -7 5811.83 332.159   1
   1  -2  -6 21603.9 702.377   1
  -1  -2   6 21273.9 767.473   2
  -1  -2   6 20505.1 595.479   1
  -1  -2   5 4180.02 182.491   1
   1  -2  -5 4105.40 239.292   1
  -1  -2   4 48284.7 1132.42   1
   1  -2  -4 48944.1 1243.62   1
   1  -2  -3 10734.6 387.554   1
  -1  -2   3 11219.1 304.344   1
  -1  -2   2 45140.9 1020.76   3
  -1  -2   2 43062.6 1132.29   2
  -1  -2   1 22947.7 631.946   2
   1  -2  -1 22817.8 611.234   3
  -1  -2   1 22583.2 553.508   3
  -1  -2   0 27693.1 690.226   3
   1  -2   0 28226.3 727.583   3
  -1  -2  -1 548859. 11827.2   3
  -1  -2  -1 564975. 11838.6   1
   1  -2   1 523787. 11835.1   3
   1  -2   2 358364. 7365.33   2
   1  -2   2 337930. 7476.32   3
   1  -2   3 3791.58 196.800   3
   1  -2   3 3720.04 144.742   2
   1  -2   4 796.122 93.7134   2
  -1  -2  -4 551.421 97.6539   1
   1  -2   4 873.778 117.576   3
   1  -2   5 21920.2 693.507   3
   1  -2   5 21830.6 664.085   2
  -1  -2  -5 20124.1 703.793   1
   1  -2   6 3291.21 228.271   2
  -1  -2  -6 4029.18 276.541   1
   1  -2   6 3864.02 258.562   3
   1  -2   7 9458.06 443.482   2
   1  -2   7 9025.93 440.919   3
  -1  -2  -7 9804.49 479.812   1
   1  -2   8 784.545 144.462   3
   1  -2   8 692.141 132.940   2
  -1  -2  -8 481.772 120.205   1
   1  -2   9 7009.76 420.173   3
   1  -2   9 6848.76 425.746   2
   1  -2  10 607.093 148.810   3
   1  -2  11 3613.89 332.739   3
   1  -2  12 5711.70 442.487   3
   1  -2  13-123.650 131.877   3
  -1  -1  14 216.402 130.088   3
  -1  -1  13 1716.33 241.419   3
  -1  -1  12 3265.76 316.107   3
   1  -1 -10 1566.65 203.515   1
  -1  -1  10 2145.14 204.550   1
  -1  -1   9 835.469 130.835   1
   1  -1  -9 1020.51 158.164   1
   1  -1  -8 7938.59 407.951   1
  -1  -1   8 7452.97 347.974   1
  -1  -1   8 8106.48 473.219   2
  -1  -1   7 7044.67 315.098   1
   1  -1  -7 7635.67 373.300   1
  -1  -1   7 6872.06 414.041   2
   1  -1  -6 5701.92 293.008   1
  -1  -1   6 5155.78 331.256   2
  -1  -1   6 5216.79 244.586   1
  -1  -1   5 37613.5 946.054   1
   1  -1  -5 36573.0 1003.55   1
   1  -1  -4 29330.9 797.774   1
   1  -1  -4 28650.7 849.779   2
  -1  -1   4 29218.3 741.737   1
   1  -1  -3 14900.7 448.325   2
  -1  -1   3 14063.2 349.003   1
   1  -1  -3 14037.1 399.128   1
  -1  -1   2 34747.3 909.717   2
   1  -1  -2 36131.6 894.402   2
  -1  -1   2 33904.1 824.705   3
   1  -1  -1 64740.4 1486.35   3
  -1  -1   1 63635.1 1503.71   2
  -1  -1   1 62646.5 1451.68   3
   1  -1  -1 65260.4 1473.62   2
   1  -1   0 20214.7 477.239   2
   1  -1   0 19157.1 535.623   3
  -1  -1   0 19726.1 520.034   3
  -1  -1  -1 113471. 2618.19   3
   1  -1   1 118995. 2629.50   3
   1  -1   2 264718. 5845.48   3
   1  -1   3 109236. 2447.94   2
   1  -1   3 106140. 2516.74   3
  -1  -1  -3 109045. 2534.02   1
  -1  -1  -4 22961.5 683.101   1
   1  -1   4 20582.9 612.387   2
   1  -1   4 19995.3 648.166   3
   1  -1   5 3821.80 244.848   3
   1  -1   5 3745.34 224.254   2
  -1  -1  -5 3715.31 247.757   1
   1  -1   6 18394.0 659.280   3
  -1  -1  -6 19402.2 688.555   1
   1  -1   7 165.341 82.8728   2
   1  -1   7 214.540 94.3930   3
  -1  -1  -7 325.437 102.796   1
   1  -1   8 12114.0 564.347   2
   1  -1   8 12375.1 555.698   3
  -1  -1  -8 12833.2 583.262   1
   1  -1   9 8063.14 455.349   3
   1  -1   9 7705.69 462.018   2
   1  -1  10 1683.06 221.704   3
   1  -1  11 10081.6 571.563   3
   1  -1  12 3001.20 329.039   3
   1  -1  13 1654.54 270.065   3
  -1   0  14 559.177 170.694   3
  -1   0  13-35.4973 99.9324   3
   1   0 -11 458.412 120.696   1
  -1   0  11 482.334 125.290   1
  -1   0  10 376.134 106.953   1
   1   0 -10 386.407 113.997   1
   1   0  -9 2282.02 221.585   1
  -1   0   9 2072.92 201.944   1
   1   0  -8 613.123 116.882   1
  -1   0   8 384.991 127.921   2
  -1   0   8 243.713 81.9558   1
   1   0  -7 2739.89 212.773   1
  -1   0   7 2840.98 259.176   2
  -1   0   7 3042.45 203.101   1
   1   0  -6 69380.5 1004.68   1
  -1   0   6 71415.8 953.974   1
   1   0  -6 68738.0 1161.56   2
   1   0  -5 35993.2 1070.39   2
   1   0  -5 37490.1 979.892   1
  -1   0   5 36957.4 960.385   1
   1   0  -4 4341.62 205.455   1
   1   0  -4 4684.91 262.631   2
  -1   0   4 4258.44 197.563   1
   1   0  -3 51.3781 44.8697   1
  -1   0   3 97.5792 53.7798   1
  -1   0   3 116.999 64.6246   2
   1   0  -3 116.779 84.6824   2
  -1   0   2 145290. 3287.80   2
   1   0  -2 145222. 3285.96   2
  -1   0   2 146577. 3230.10   1
  -1   0   1 316.406 59.7867   3
   1   0  -1 236.109 60.6312   2
  -1   0   1 250.321 63.1184   2
   1   0  -1 193.024 58.0373   3
   1   0   0 73656.9 1673.95   2
   1   0   0 75359.6 1707.25   3
  -1   0   0 74875.3 1704.99   3
   1   0   1 6640.99 252.180   3
   1   0   2 288191. 6339.02   3
  -1   0  -3 22615.5 658.624   1
  -1   0  -3 22005.7 656.567   3
   1   0   3 21153.5 650.264   3
  -1   0  -4 3305.69 214.143   1
   1   0   4 3444.05 217.839   3
  -1   0  -5 3964.90 246.634   1
   1   0   5 3550.54 235.443   3
   1   0   5 3600.16 222.554   2
   1   0   6 26145.5 860.503   3
  -1   0  -6 28643.6 885.390   1
  -1   0  -7 6769.64 378.293   1
   1   0   7 6737.70 375.658   2
   1   0   7 6885.98 380.264   3
  -1   0  -8 13692.0 604.885   1
   1   0   8 13376.7 605.093   2
   1   0   8 14325.0 606.131   3
   1   0   9 2252.78 242.143   3
   1   0   9 2188.03 246.306   2
   1   0  10 2682.80 277.828   3
   1   0  11-9.97802 101.250   3
   1   0  12-174.375 125.529   3
   1   0  13 5058.81 441.687   3
  -1   1  14 132.067 124.831   3
  -1   1  13 1465.47 236.564   3
  -1   1  12 3249.16 304.010   1
  -1   1  11 613.620 135.098   1
   1   1 -11 283.282 102.476   1
  -1   1  10 2206.27 225.315   1
   1   1 -10 1542.28 192.844   1
   1   1  -9 1259.90 162.619   1
  -1   1   9 1071.97 151.268   1
   1   1  -8 7563.98 373.521   1
  -1   1   8 7531.65 456.950   2
  -1   1   8 7320.42 366.130   1
   1   1  -7 8029.36 358.576   1
  -1   1   7 7498.78 434.067   2
   1   1  -7 7410.45 418.083   2
  -1   1   7 7573.04 355.116   1
   1   1  -6 4917.40 301.315   2
  -1   1   6 5052.17 242.219   1
   1   1  -6 5046.86 234.593   1
   1   1  -5 37420.1 1099.85   2
   1   1  -5 38205.9 979.889   1
  -1   1   5 38234.1 1008.68   1
  -1   1   4 27195.8 735.136   1
   1   1  -4 28475.7 816.120   2
   1   1  -4 28160.5 698.757   1
  -1   1   3 14326.8 439.994   1
   1   1  -3 14339.9 490.459   2
  -1   1   3 14831.7 497.393   2
   1   1  -2 33867.2 880.030   2
  -1   1   2 33447.0 877.581   2
  -1   1   2 33572.6 845.580   1
   1   1  -1 64374.8 1464.31   3
  -1   1   1 63690.9 1484.13   2
   1   1  -1 65613.5 1512.70   2
  -1   1   1 64532.9 1495.88   3
  -1   1   0 18628.3 447.599   2
  -1   1   0 17108.7 499.340   3
   1   1   0 18774.0 489.011   3
   1   1   1 117184. 2641.86   3
  -1   1  -2 260225. 5867.91   3
   1   1   2 266493. 5867.06   3
   1   1   3 111284. 2518.00   3
  -1   1  -3 104381. 2509.36   3
   1   1   4 21084.4 651.668   3
  -1   1  -4 19818.3 637.999   1
   1   1   5 3493.90 233.550   3
  -1   1  -5 3376.82 227.886   1
  -1   1  -6 18963.4 668.736   1
   1   1   6 19039.0 675.229   3
  -1   1  -7 197.175 90.6476   1
   1   1   7 201.954 96.6862   2
   1   1   7 213.029 100.899   3
   1   1   8 13685.5 593.291   3
   1   1   8 12368.9 589.000   2
  -1   1  -8 12961.2 575.055   1
   1   1   9 7123.06 435.823   3
   1   1  10 1631.92 225.374   3
   1   1  11 9365.82 560.695   3
   1   1  12 2960.88 325.346   3
  -1   2  14 4657.28 429.052   3
  -1   2  13 836.026 185.456   1
  -1   2  12 2820.75 290.710   1
   1   2 -11 8373.84 461.185   1
  -1   2  11 9512.98 507.377   1
   1   2 -10 3122.52 256.126   1
  -1   2  10 2975.50 264.600   1
   1   2  -9 9985.88 452.823   1
  -1   2   9 9743.16 471.824   1
   1   2  -8 164.982 76.7300   1
   1   2  -8 297.424 120.356   2
  -1   2   8 63.6630 80.6212   2
  -1   2   8 383.348 101.761   1
  -1   2   7 5152.22 355.775   2
  -1   2   7 5588.76 310.697   1
   1   2  -7 5010.89 343.855   2
   1   2  -7 5590.44 276.594   1
   1   2  -6 19506.2 590.858   2
  -1   2   6 19665.6 493.334   1
   1   2  -6 20380.1 433.120   1
   1   2  -5 4309.62 195.756   1
   1   2  -5 4595.81 288.109   2
  -1   2   5 4235.98 241.007   1
  -1   2   4 48516.8 1219.30   1
  -1   2   4 46908.7 1289.49   2
   1   2  -4 47790.1 1286.09   2
   1   2  -4 48390.2 1135.52   1
  -1   2   3 10118.0 398.143   2
   1   2  -3 11203.2 410.917   2
  -1   2   3 10550.6 370.217   1
  -1   2   2 47766.6 1163.36   2
   1   2  -2 47941.0 1187.44   2
  -1   2   2 45270.7 1149.31   1
   1   2  -1 23215.3 629.848   2
  -1   2   1 22174.1 604.182   3
   1   2  -1 22009.8 548.787   3
  -1   2   1 23182.0 587.077   2
   1   2   0 27222.4 676.260   3
  -1   2  -1 435890. 10741.4   3
   1   2   1 561792. 10757.1   3
   1   2   2 339753. 7491.42   3
  -1   2  -2 343667. 7496.00   3
  -1   2  -3 3470.62 203.330   3
   1   2   3 3219.62 199.362   3
  -1   2  -4 744.379 108.395   3
   1   2   4 800.581 120.801   3
  -1   2  -5 21155.5 701.458   1
   1   2   5 23143.0 731.774   3
  -1   2  -6 3961.24 258.679   1
   1   2   6 3733.72 262.291   3
  -1   2  -7 9921.95 457.542   1
   1   2   7 9453.50 468.211   2
   1   2   7 9775.18 476.022   3
   1   2   8 437.234 120.401   2
   1   2   8 462.957 123.804   3
  -1   2  -8 572.871 123.319   1
  -1   2  -9 6446.18 402.597   1
   1   2   9 6943.98 429.982   3
   1   2  10 707.026 161.673   3
   1   2  11 3121.52 318.083   3
   1   2  12 4919.53 421.245   3
  -1   3  13 1051.11 204.108   1
  -1   3  12 332.475 128.585   1
  -1   3  11 3298.28 303.464   1
  -1   3  10 10712.5 534.032   1
   1   3 -10 10309.7 475.821   1
   1   3  -9 2511.45 202.580   1
   1   3  -9 2301.62 260.816   2
  -1   3   9 2542.12 237.152   1
   1   3  -8 7638.35 344.419   1
  -1   3   8 6548.30 435.335   2
  -1   3   8 7376.56 388.912   1
   1   3  -8 7429.07 448.777   2
  -1   3   7 1611.23 177.854   1
   1   3  -7 1567.09 134.945   1
   1   3  -7 2031.46 222.123   2
  -1   3   7 1778.33 206.328   2
   1   3  -6 28938.4 726.513   1
   1   3  -6 28913.2 903.517   2
  -1   3   6 28708.1 826.119   1
   1   3  -5 59578.8 1584.66   2
   1   3  -5 59660.2 1386.32   1
  -1   3   5 58500.5 1515.13   1
   1   3  -4 40687.0 1145.28   2
  -1   3   4 41665.0 1093.19   1
   1   3  -4 41281.2 960.052   1
  -1   3   4 41063.3 1142.28   2
   1   3  -3 12000.4 458.694   2
  -1   3   3 12879.9 454.434   2
  -1   3   3 13139.7 445.400   1
  -1   3   2 145956. 3323.80   1
  -1   3   2 149731. 3316.03   2
   1   3  -2 144837. 3359.95   2
   1   3  -1 170959. 3795.61   2
   1   3  -1 157521. 3668.88   3
  -1   3   0 119197. 2811.62   3
   1   3   0 220118. 2833.40   3
  -1   3  -1 231203. 5126.77   3
   1   3   1 238265. 5103.71   3
   1   3   2 12393.5 414.421   1
  -1   3  -2 11549.3 404.121   3
   1   3   2 11793.6 403.306   3
  -1   3  -2 12002.5 309.900   2
   1   3   3 24621.9 719.601   1
  -1   3  -3 23179.0 698.124   3
   1   3   3 24609.8 714.491   3
  -1   3  -4 41364.2 1122.07   3
   1   3   4 41308.1 1140.08   3
   1   3   4 42403.4 1142.85   1
   1   3   5 12836.1 516.979   1
   1   3   5 12720.8 511.011   3
  -1   3  -5 14155.2 507.395   1
  -1   3  -6 6251.42 332.154   1
   1   3   6 6414.31 354.336   3
  -1   3  -7 6735.54 361.660   1
   1   3   7 6317.66 376.202   3
  -1   3  -8 13982.6 598.233   1
   1   3   8 14851.8 639.702   3
   1   3   8 14395.5 647.670   2
   1   3   9 1146.04 183.544   3
  -1   3  -9 1106.48 174.643   1
   1   3  10 1424.24 210.319   3
   1   3  11 6437.40 469.205   3
   1   3  12 782.018 172.645   3
  -1   4  14 376.798 149.822   1
  -1   4  13 935.292 200.657   1
  -1   4  12 3598.46 342.001   1
  -1   4  11 477.575 153.706   1
  -1   4  10 39838.6 1268.38   1
   1   4 -10 39387.6 1350.56   2
   1   4 -10 38271.4 1136.11   1
   1   4  -9 2596.81 281.845   2
   1   4  -9 2789.30 205.947   1
  -1   4   9 2816.85 257.388   1
   1   4  -8 15131.0 686.405   2
   1   4  -8 15898.9 532.680   1
  -1   4   8 15979.5 633.378   1
  -1   4   7 7918.43 454.152   2
   1   4  -7 8382.29 319.719   1
   1   4  -7 8099.22 448.410   2
  -1   4   7 7699.20 398.774   1
  -1   4   6 21679.0 718.617   1
   1   4  -6 21555.4 576.403   1
   1   4  -6 19199.4 746.183   2
  -1   4   6 20769.4 768.026   2
   1   4  -5 30213.1 643.117   1
  -1   4   5 29432.7 824.153   1
   1   4  -5 30728.3 884.931   2
   1   4  -4 35058.6 1021.82   2
  -1   4   4 34883.1 982.559   1
  -1   4   4 35594.1 1011.29   2
   1   4  -3 72722.3 1858.47   2
  -1   4   3 76969.6 1831.18   1
   1   4  -2 20044.7 627.316   2
  -1   4   2 19235.6 593.264   1
   1   4  -1 5841.71 258.972   2
   1   4  -1 5451.93 144.587   3
  -1   4   1 5135.72 231.563   1
  -1   4   0 80275.4 1914.54   3
   1   4   0 82278.4 1847.36   3
   1   4   1 44727.0 1098.73   1
  -1   4  -1 43796.3 1112.76   3
   1   4   1 43459.1 1084.20   3
  -1   4  -2 36704.6 862.121   2
   1   4   2 36977.0 975.418   1
  -1   4  -2 37478.4 977.095   3
   1   4   3 686.327 107.397   1
  -1   4  -3 608.014 62.0598   2
  -1   4  -3 633.343 96.7736   3
  -1   4  -4 20481.4 665.758   3
   1   4   4 21644.7 696.031   1
  -1   4  -4 21893.8 612.019   2
   1   4   5 94.5562 72.4465   1
  -1   4  -5 124.195 75.4701   3
  -1   4  -6 2603.20 208.233   1
   1   4   6 2115.96 206.649   1
   1   4   7 2975.05 259.516   3
  -1   4  -7 2476.91 215.941   1
   1   4   7 3291.30 264.938   1
   1   4   8 4458.02 333.242   3
  -1   4  -8 4014.67 290.355   1
  -1   4  -9 19520.7 770.127   1
   1   4   9 22067.7 853.716   3
   1   4  10 4880.29 385.215   3
   1   4  11 1101.47 202.758   3
   1   4  12 2461.07 310.121   3
  -1   5  14 850.363 203.513   1
  -1   5  13 3195.20 341.300   1
  -1   5  12 492.033 156.645   1
   1   5 -11 2813.88 321.329   2
  -1   5  11 2506.52 275.008   1
   1   5 -10 26140.8 823.784   1
   1   5 -10 25739.5 1039.78   2
  -1   5  10 27791.6 987.224   1
   1   5  -9 1945.48 164.409   1
  -1   5   9 1666.52 213.117   1
   1   5  -9 1900.71 247.569   2
   1   5  -8 43770.7 1115.37   1
   1   5  -8 42353.6 1359.03   2
  -1   5   8 41378.9 1280.66   1
   1   5  -7 3635.48 302.221   2
  -1   5   7 3233.16 254.912   1
   1   5  -7 3590.30 176.959   1
  -1   5   7 3388.25 293.189   2
  -1   5   6 2557.62 222.686   1
   1   5  -6 2581.22 122.855   1
   1   5  -6 2449.05 236.593   2
  -1   5   6 2243.32 220.848   2
   1   5  -5 20496.5 712.027   2
  -1   5   5 20984.8 709.445   2
  -1   5   5 21326.3 681.089   1
   1   5  -5 18643.8 462.965   1
   1   5  -4 61398.7 1620.68   2
  -1   5   4 61475.3 1580.64   1
   1   5  -3 19345.3 656.152   2
  -1   5   3 19416.2 629.779   1
  -1   5   2 9285.24 370.711   1
   1   5  -2 9420.71 397.102   2
   1   5  -1 19451.1 474.820   3
  -1   5   1 18733.8 582.760   3
  -1   5   1 19410.3 600.855   1
   1   5   0 48650.3 1167.36   1
  -1   5   0 48140.1 1220.56   3
   1   5   1 13498.2 438.569   1
  -1   5  -1 13951.0 457.857   3
   1   5   2 7838.81 328.829   1
  -1   5  -2 7774.50 251.267   2
  -1   5  -2 7496.24 315.197   3
   1   5   3 9880.14 403.258   1
  -1   5  -3 10448.7 327.967   2
  -1   5  -3 9819.10 386.352   3
   1   5   4 1605.26 164.161   1
  -1   5  -4 1691.92 124.103   2
  -1   5  -4 1750.68 155.998   3
  -1   5  -5 1277.75 142.916   3
  -1   5  -5 1575.49 137.420   2
   1   5   5 1538.21 174.074   1
   1   5   6 1972.55 206.170   1
  -1   5  -6 2723.14 207.686   1
   1   5   7 380.362 117.686   1
  -1   5  -7 467.450 105.598   1
  -1   5  -8 9854.38 476.187   1
   1   5   8 10552.2 538.208   3
   1   5   8 10970.6 546.563   1
   1   5   9 3749.26 328.292   3
  -1   5  -9 3365.18 276.878   1
   1   5  10 3715.08 343.459   3
   1   5  11 2501.66 296.696   3
   1   5  12 604.394 174.806   3
  -1   6  13 2398.96 308.108   1
  -1   6  12 147.730 117.387   1
  -1   6  11 7115.89 478.222   1
   1   6 -11 7318.56 520.347   2
  -1   6  10 99.6693 104.244   1
   1   6 -10 27.2384 100.174   2
   1   6  -9 29156.1 816.196   1
  -1   6   9 29037.8 1011.37   1
   1   6  -9 27167.0 1056.62   2
   1   6  -8 23536.7 648.299   1
   1   6  -8 20750.4 863.215   2
  -1   6   8 23232.4 843.048   1
   1   6  -7 3097.03 145.062   1
   1   6  -7 2948.67 271.365   2
  -1   6   7 3468.74 295.632   2
  -1   6   7 2656.33 240.013   1
   1   6  -6 18109.0 461.434   1
  -1   6   6 20609.0 713.652   1
   1   6  -6 21267.4 761.368   2
  -1   6   6 20794.9 745.383   2
   1   6  -5 17208.2 657.078   2
  -1   6   5 16623.2 618.785   1
   1   6  -4 40.7733 80.0415   2
  -1   6   4 135.040 87.3020   1
  -1   6   3 56854.7 1504.85   1
   1   6  -3 59830.6 1551.99   2
  -1   6   2 16103.4 559.442   1
   1   6  -2 17711.1 607.422   2
   1   6  -1 93839.5 2118.44   1
  -1   6   1 93791.1 2225.53   3
  -1   6   1 94271.9 2249.42   1
  -1   6   0 16227.6 526.963   3
   1   6   0 16308.8 478.592   1
   1   6   1 51182.3 1256.39   1
  -1   6  -1 48877.2 1273.07   3
  -1   6  -2 59823.3 1415.82   2
   1   6   2 60250.0 1504.07   1
  -1   6  -2 59799.1 1496.92   3
  -1   6  -3 14073.0 497.556   3
  -1   6  -3 14249.1 438.844   2
   1   6   3 15015.4 528.233   1
   1   6   4 41546.8 1182.61   1
  -1   6  -4 42281.8 1074.76   2
  -1   6  -4 40993.3 1132.18   3
   1   6   5 15781.6 607.229   1
  -1   6  -5 15395.5 566.189   3
  -1   6  -5 15846.8 529.802   2
  -1   6  -6 8554.26 410.749   3
  -1   6  -6 9191.65 394.803   2
   1   6   6 8206.56 435.716   1
   1   6   7 19953.8 766.482   1
  -1   6  -7 19061.4 691.107   1
  -1   6  -8 1224.56 160.551   1
   1   6   8 1064.49 184.276   1
  -1   6  -9 7553.32 426.071   1
   1   6   9 8716.12 510.632   1
   1   6   9 8241.41 506.362   3
   1   6  10 8089.25 523.645   3
   1   6  11 122.108 111.494   3
  -1   7  13 1828.84 272.533   1
  -1   7  12 2040.23 271.468   1
   1   7 -12 2592.58 322.139   2
   1   7 -11 1829.77 272.983   2
  -1   7  11 1866.56 254.533   1
   1   7 -10 2935.29 321.247   2
  -1   7  10 3261.65 313.946   1
   1   7  -9 4637.17 218.816   1
   1   7  -9 4188.20 363.272   2
  -1   7   9 4874.95 360.576   1
   1   7  -8 2889.85 142.785   1
  -1   7   8 2696.33 258.641   1
   1   7  -8 2726.45 281.735   2
  -1   7   7 21394.5 822.454   2
   1   7  -7 22484.2 837.766   2
   1   7  -7 20085.0 509.965   1
  -1   7   7 22768.4 805.889   1
   1   7  -6 4305.99 318.645   2
  -1   7   6 4556.37 305.667   1
  -1   7   5 556.205 125.543   1
   1   7  -5 623.844 131.347   2
  -1   7   4 4827.92 291.994   1
   1   7  -4 4975.84 317.341   2
   1   7  -3 16624.7 614.532   2
  -1   7   3 14851.7 562.779   1
   1   7  -2 33088.3 1006.38   2
  -1   7   2 33721.0 971.163   1
   1   7  -2 34065.2 801.972   1
   1   7  -1 19355.9 527.814   1
  -1   7   1 20328.3 643.518   1
  -1   7   1 18413.4 611.362   3
  -1   7   0 62525.8 1550.69   1
   1   7   0 60987.7 1464.02   1
  -1   7   0 59127.8 1522.08   3
   1   7   1 1788.92 149.183   1
  -1   7  -1 1714.38 150.852   3
  -1   7  -2 33036.4 872.927   2
   1   7   2 33844.3 945.514   1
  -1   7  -2 34016.8 939.054   3
   1   7   3 88323.9 2179.05   1
  -1   7  -3 89534.2 2074.31   2
  -1   7  -3 87296.0 2145.27   3
  -1   7  -4 37402.6 994.640   2
   1   7   4 37982.4 1098.23   1
  -1   7  -4 37240.8 1049.90   3
   1   7   5 41709.0 1220.14   1
  -1   7  -5 41510.7 1116.12   2
  -1   7  -5 41240.6 1161.44   3
   1   7   6 11490.1 537.889   1
  -1   7  -6 12152.1 506.302   3
  -1   7  -6 12420.8 482.564   2
  -1   7  -7 1955.26 186.500   1
  -1   7  -7 2170.78 199.614   2
   1   7   7 1804.48 218.537   1
  -1   7  -8 9688.91 464.184   1
   1   7   8 9787.70 531.381   1
  -1   7  -9 21822.0 819.871   1
   1   7   9 25650.3 969.232   1
   1   7  10 6237.21 459.608   3
   1   7  10 6627.13 475.582   1
   1   7  11 4960.62 430.910   3
  -1   8  12 2864.59 325.499   1
   1   8 -12 2452.80 325.851   2
   1   8 -11 1383.04 241.867   2
  -1   8  11 1307.13 226.965   1
  -1   8  10 5728.30 424.048   1
   1   8 -10 6557.69 480.970   2
   1   8  -9 1401.19 97.2815   1
   1   8  -9 1550.09 231.896   2
  -1   8   9 1718.83 224.577   1
   1   8  -8 835.179 169.280   2
  -1   8   8 653.372 139.950   1
   1   8  -8 531.236 44.7880   1
   1   8  -7 1107.11 191.569   2
  -1   8   7 1147.45 174.849   1
   1   8  -6 26648.8 946.048   2
  -1   8   6 26068.2 903.572   1
   1   8  -5 15380.3 641.747   2
  -1   8   5 15251.6 618.055   1
   1   8  -4 2651.50 236.634   2
  -1   8   4 2648.99 227.003   1
   1   8  -3 2168.68 217.998   2
  -1   8   3 2415.71 202.382   1
   1   8  -3 2014.51 78.1117   1
   1   8  -2 8825.22 267.969   1
   1   8  -2 8153.17 231.652   3
  -1   8   2 8606.78 393.862   1
   1   8  -2 8275.25 414.568   2
   1   8  -1 19995.9 556.104   1
  -1   8   1 19983.6 647.527   3
  -1   8   1 19223.1 658.646   1
  -1   8   0 37071.6 1045.54   3
  -1   8   0 38822.5 1073.95   1
   1   8   0 38210.7 990.209   1
   1   8   1-21.2031 65.1117   1
  -1   8  -1 21.3567 62.0877   3
  -1   8  -2 7816.01 315.501   2
   1   8   2 7346.17 342.128   1
  -1   8  -2 7518.56 341.855   3
   1   8   3 5280.41 294.459   1
  -1   8  -3 4813.86 242.477   2
  -1   8  -3 4810.82 268.262   3
   1   8   4 3147.88 246.160   1
  -1   8  -4 3488.63 207.207   2
  -1   8  -4 3259.68 221.938   3
   1   8   5 7999.08 423.984   1
  -1   8  -5 8200.00 358.341   2
  -1   8  -5 7910.44 378.431   3
   1   8   6 9196.33 484.736   1
  -1   8  -6 9659.47 440.545   3
  -1   8  -6 9463.16 416.756   2
   1   8   7 22910.2 859.943   1
  -1   8  -7 21989.6 765.877   2
  -1   8  -8 12200.0 533.397   1
   1   8   8 12207.8 616.509   1
  -1   8  -8 12861.9 556.245   2
  -1   8  -9 327.133 99.5144   1
   1   8   9 548.962 148.701   1
   1   8  10 13264.4 704.227   1
   1   8  10 14018.8 718.195   3
   1   8  11 3686.48 374.353   3
   1   9 -12 4151.88 420.809   2
  -1   9  12 4499.56 417.813   1
   1   9 -11 2309.70 305.159   2
  -1   9  11 2852.82 317.125   1
  -1   9  10 1603.52 235.994   1
   1   9 -10 1686.38 258.411   2
   1   9  -9 4027.63 370.154   2
  -1   9   9 4335.29 356.047   1
  -1   9   8 9709.88 530.698   1
   1   9  -8 9520.57 549.647   2
   1   9  -7 30529.8 1090.74   2
  -1   9   7 31453.6 1065.13   1
  -1   9   6 2764.54 257.993   1
   1   9  -6 2804.03 273.331   2
  -1   9   5 11151.2 521.012   1
   1   9  -5 11594.0 553.460   2
  -1   9   4 2136.68 207.277   1
   1   9  -4 2007.24 215.840   2
   1   9  -3 32577.4 775.832   1
  -1   9   3 33430.1 1017.33   1
   1   9  -3 34221.4 1071.85   2
   1   9  -2 2296.84 223.528   2
  -1   9   2 1908.33 188.824   1
   1   9  -2 2031.89 98.5361   3
   1   9  -2 2233.17 122.989   1
  -1   9   1 780.225 117.461   3
  -1   9   1 731.663 131.565   1
   1   9  -1 927.372 97.5555   1
  -1   9   0 25300.4 791.886   3
   1   9   0 25630.4 742.744   1
  -1   9   0 27331.1 824.176   1
  -1   9  -1 31519.0 940.619   1
   1   9   1 32109.6 910.060   1
  -1   9  -1 32113.9 931.118   3
  -1   9  -2 15833.2 544.896   2
  -1   9  -2 16558.7 577.171   3
   1   9   2 16808.8 588.347   1
   1   9   3 14174.6 556.284   1
  -1   9  -3 14725.8 509.539   2
  -1   9  -3 14784.5 538.229   3
   1   9   4 8839.33 432.560   1
  -1   9  -4 8965.87 376.246   2
  -1   9  -4 8990.03 400.055   3
  -1   9  -5 4296.48 253.006   2
   1   9   5 4119.75 300.229   1
  -1   9  -5 4243.92 269.470   3
   1   9   6 6775.85 406.957   1
  -1   9  -6 6653.22 343.877   2
  -1   9  -6 6595.16 357.996   3
   1   9   7 385.906 123.332   1
  -1   9  -7 13.1059 73.6480   3
  -1   9  -7 241.483 76.2291   2
   1   9   8 5304.59 398.756   1
  -1   9  -8 5058.57 321.954   1
  -1   9  -8 6204.70 368.842   2
  -1   9  -9 448.385 112.002   1
   1   9   9 519.503 151.798   1
   1   9  10 804.301 185.083   1
   1   9  11 2976.29 346.289   1
   1   9  11 2354.71 312.339   3
  -1  10  12 5239.42 457.871   1
   1  10 -12 4442.87 446.914   2
   1  10 -11 2085.78 297.822   2
  -1  10  11 2245.03 291.813   1
  -1  10  10 2005.04 263.804   1
   1  10 -10 1690.23 261.452   2
   1  10  -9 396.002 149.045   2
  -1  10   9 178.658 113.923   1
   1  10  -8 6290.63 450.856   2
  -1  10   8 6567.26 434.989   1
   1  10  -7 15730.1 725.946   2
  -1  10   7 15847.6 697.011   1
   1  10  -6 47800.8 1496.47   2
  -1  10   6 49608.8 1467.81   1
   1  10  -5 7267.15 438.720   2
  -1  10   5 6973.35 406.421   1
  -1  10   4 16054.2 645.907   1
   1  10  -4 16388.5 692.257   2
  -1  10   3 11895.8 536.043   1
   1  10  -3 13459.9 592.691   2
   1  10  -3 12883.8 362.602   1
   1  10  -2 13046.1 569.402   2
  -1  10   2 12466.8 522.056   1
   1  10  -2 11644.2 343.641   3
   1  10  -2 11734.7 378.225   1
  -1  10   1 32582.1 987.989   1
   1  10  -1 31692.8 861.908   1
  -1  10   1 32249.7 966.416   3
  -1  10   0 16084.3 586.186   3
  -1  10   0 16879.8 607.966   1
   1  10   0 15584.2 530.953   1
  -1  10  -1 61874.6 1620.40   3
   1  10   1 62162.0 1594.73   1
  -1  10  -1 63224.5 1644.69   1
  -1  10  -2 37115.0 1051.05   2
  -1  10  -2 37237.7 1071.81   3
   1  10   2 37776.8 1084.54   1
  -1  10  -3 18280.9 618.586   2
  -1  10  -3 18239.8 633.293   3
   1  10   3 17524.4 655.562   1
   1  10   4 7403.43 401.455   1
  -1  10  -4 7201.04 346.780   2
  -1  10  -4 7195.63 360.124   3
   1  10   5-12.0236 82.2746   1
  -1  10  -5 9.08845 69.3890   3
  -1  10  -5 65.2595 72.7256   2
   1  10   6 16404.8 687.254   1
  -1  10  -6 15214.9 589.476   2
  -1  10  -6 15026.8 595.747   3
  -1  10  -7 352.271 108.106   3
  -1  10  -7 534.361 112.264   2
   1  10   7 502.054 132.570   1
  -1  10  -8 1820.98 193.167   1
  -1  10  -8 2847.88 251.366   2
   1  10   8 2780.54 288.487   1
   1  10   9 4981.76 412.858   1
  -1  10  -9 5197.11 366.414   2
   1  10  10 5851.83 465.273   1
   1  11 -12 163.224 146.726   2
  -1  11  11 1785.65 257.651   1
   1  11 -11 2175.25 318.250   2
  -1  11  10 417.245 157.691   1
   1  11 -10 577.592 170.937   2
   1  11  -9 4067.00 383.476   2
  -1  11   9 4597.11 388.720   1
  -1  11   8 12879.6 652.850   1
   1  11  -8 12766.8 672.786   2
   1  11  -7 13543.1 674.567   2
  -1  11   7 13253.6 640.985   1
  -1  11   6 15036.8 668.233   1
   1  11  -6 13427.3 670.188   2
   1  11  -5 15154.5 696.562   2
  -1  11   5 15519.2 663.720   1
   1  11  -4 503.240 39.8256   1
  -1  11   4 682.805 143.561   1
   1  11  -4 457.909 131.606   2
  -1  11   3 1337.37 176.097   1
   1  11  -3 1263.15 62.7579   3
   1  11  -3 1714.68 221.030   2
   1  11  -3 1316.42 92.6143   1
   1  11  -2 84738.4 2239.91   2
  -1  11   2 82233.1 2165.10   1
   1  11  -2 84716.6 1920.22   3
   1  11  -2 83106.5 1964.87   1
  -1  11   1 7819.46 399.052   1
  -1  11   1 7473.17 383.715   3
   1  11  -1 8016.73 328.603   1
  -1  11   0 6985.49 368.735   1
  -1  11   0 6735.37 352.996   3
   1  11   0 6752.09 318.436   1
  -1  11  -1 1381.68 164.075   1
  -1  11  -1 1392.06 161.489   3
   1  11   1 1691.54 165.486   1
  -1  11  -2 2318.36 198.255   2
  -1  11  -2 2165.43 195.306   3
   1  11   2 2282.18 207.168   1
  -1  11  -2 2401.38 210.530   1
  -1  11  -3 16931.2 600.679   2
  -1  11  -3 15172.1 581.479   3
   1  11   3 15805.6 622.914   1
   1  11   4 9346.57 469.143   1
  -1  11  -4 9545.56 431.387   3
  -1  11  -4 9180.23 421.220   2
   1  11   5 4466.97 329.573   1
  -1  11  -5 5032.62 297.915   2
  -1  11  -5 4194.85 278.652   3
   1  11   6 4085.67 329.824   1
  -1  11  -6 3612.37 259.797   2
  -1  11  -6 3722.73 269.297   3
   1  11   7 492.465 151.069   1
  -1  11  -7 199.303 80.9989   2
  -1  11  -7 252.392 99.0741   3
   1  11   8 4028.74 361.841   1
  -1  11  -8 4095.52 287.113   1
  -1  11  -8 4808.35 333.136   2
  -1  11  -9 1101.79 174.016   2
   1  11   9 1017.05 202.016   1
   1  11  10 1754.84 271.107   1
   1  12 -12 463.632 185.502   2
  -1  12  11 1365.08 251.456   1
   1  12 -11 981.061 230.287   2
  -1  12  10 407.430 142.232   1
   1  12 -10 84.3066 107.041   2
   1  12  -9 6856.01 508.659   2
  -1  12   9 6780.60 482.416   1
   1  12  -8 5827.79 453.696   2
  -1  12   8 5969.83 436.068   1
   1  12  -7 18449.4 847.996   2
  -1  12   7 19957.0 832.846   1
   1  12  -6 1504.56 227.558   2
  -1  12   6 1598.27 219.794   1
   1  12  -5 19736.6 845.413   2
  -1  12   5 20869.9 823.050   1
   1  12  -4 21391.5 853.331   2
  -1  12   4 20675.9 789.751   1
   1  12  -4 19872.8 513.032   1
   1  12  -3 22383.6 879.360   2
   1  12  -3 22999.6 625.405   1
  -1  12   3 22491.4 826.234   1
   1  12  -3 22748.7 560.712   3
   1  12  -2 25560.1 939.724   2
  -1  12   2 24163.5 864.623   1
   1  12  -2 25138.8 673.523   3
   1  12  -2 25639.1 718.236   1
  -1  12   1 10141.3 489.423   1
  -1  12   1 10101.8 473.242   3
   1  12  -1 11045.5 412.706   1
   1  12   0 161.413 71.2492   1
  -1  12   0 37.2142 76.7851   3
  -1  12   0 55.3420 98.5847   1
  -1  12  -1 7375.21 393.491   1
  -1  12  -1 7852.42 394.891   3
   1  12   1 7809.71 382.363   1
  -1  12  -2 10111.2 472.565   3
  -1  12  -2 11926.9 511.214   1
   1  12   2 12033.9 507.045   1
  -1  12  -3 3025.55 239.288   2
  -1  12  -3 2901.91 232.621   3
  -1  12  -3 3282.24 250.749   1
   1  12   3 3023.77 251.730   1
   1  12   4 930.772 158.873   1
  -1  12  -4 1313.08 160.860   2
  -1  12  -4 1147.28 147.583   3
   1  12   5 5010.68 358.937   1
  -1  12  -5 4690.88 302.550   2
  -1  12  -5 4710.79 299.476   3
   1  12   6 1229.49 189.342   1
  -1  12  -6 1407.24 166.287   3
  -1  12  -6 1334.87 173.097   2
  -1  12  -7 256.628 91.2387   3
   1  12   7 308.477 126.333   1
  -1  12  -7 331.229 100.663   2
   1  12   8 155.175 110.842   1
  -1  12  -8-19.5994 85.7348   2
   1  12   9 5726.11 459.216   1
  -1  12  -9 5396.78 383.366   2
   1  12  10 951.836 215.955   1
   1  13 -11 1510.70 266.760   2
   1  13 -10 4665.98 447.857   2
  -1  13  10 4201.14 408.960   1
  -1  13   9 1056.20 213.667   1
   1  13  -9 945.478 211.028   2
   1  13  -8 2907.14 326.962   2
  -1  13   8 2818.25 310.024   1
  -1  13   7 3176.48 315.247   1
   1  13  -7 3652.01 356.456   2
  -1  13   6 2338.81 265.278   1
   1  13  -6 1991.11 263.761   2
   1  13  -5 28064.4 1071.55   2
  -1  13   5 27648.9 1010.09   1
  -1  13   4 604.403 140.049   1
   1  13  -4 850.544 70.7657   1
   1  13  -4 829.664 180.942   2
   1  13  -3 14982.0 702.901   2
  -1  13   3 14434.8 646.714   1
   1  13  -3 14949.4 408.284   3
   1  13  -3 14959.9 468.445   1
   1  13  -2 28349.4 1054.27   2
  -1  13   2 29166.0 992.440   1
  -1  13   2 28387.6 965.029   3
   1  13  -2 30302.6 789.466   3
   1  13  -2 28984.8 827.026   1
  -1  13   1 8096.88 437.183   1
  -1  13   1 7706.92 417.250   3
   1  13  -1 8026.09 356.539   1
  -1  13   0 5120.57 325.213   3
  -1  13   0 5018.20 332.517   1
   1  13   0 5315.43 298.000   1
  -1  13  -1 12664.3 556.585   1
  -1  13  -1 13339.9 557.937   3
   1  13   1 13236.3 537.075   1
  -1  13  -2 9689.23 465.029   1
  -1  13  -2 9433.32 449.474   3
   1  13   2 9017.31 450.124   1
  -1  13  -3 23307.0 834.258   2
  -1  13  -3 23982.0 817.727   3
   1  13   3 24972.7 875.023   1
  -1  13  -3 24876.9 847.120   1
  -1  13  -4 5676.69 345.491   2
  -1  13  -4 4482.34 300.091   3
  -1  13  -4 4884.40 321.082   1
   1  13   4 4622.84 337.150   1
  -1  13  -5 1592.76 187.693   2
  -1  13  -5 1647.11 179.428   3
   1  13   5 1450.26 199.470   1
   1  13   6 4976.36 382.639   1
  -1  13  -6 4986.18 331.115   2
  -1  13  -6 4312.59 297.385   3
   1  13   7 1703.60 239.683   1
  -1  13  -7 1652.34 192.369   2
  -1  13  -7 1630.00 184.528   3
  -1  13  -8 2730.24 261.074   2
   1  13   8 2276.02 284.986   1
   1  13   9 1626.74 260.594   1
  -1  13  -9 1806.40 221.781   2
   1  14 -11 2135.96 317.289   2
   1  14 -10 42.0687 143.148   2
   1  14  -9 4863.99 455.342   2
  -1  14   9 5961.73 468.901   1
   1  14  -8 14549.5 773.954   2
  -1  14   8 13360.4 722.568   1
   1  14  -7 486.715 160.608   2
  -1  14   7 339.200 132.657   1
   1  14  -6 9151.88 577.661   2
  -1  14   6 8822.28 536.634   1
  -1  14   5 1307.50 210.895   1
   1  14  -5 1607.00 249.571   2
   1  14  -4 603.260 161.250   2
  -1  14   4 685.008 152.514   1
   1  14  -4 657.970 68.1121   1
   1  14  -3 20107.5 541.733   3
  -1  14   3 19694.7 797.736   1
   1  14  -3 19806.3 863.961   2
   1  14  -3 21069.4 613.158   1
   1  14  -2 11014.0 607.060   2
  -1  14   2 11587.5 559.339   1
  -1  14   2 10686.1 528.009   3
   1  14  -2 11406.9 434.291   1
   1  14  -2 12026.5 404.345   3
  -1  14   1 27167.8 947.846   1
  -1  14   1 25196.7 910.623   3
   1  14  -1 28179.8 838.280   1
  -1  14   0 3323.24 278.331   1
  -1  14   0 3301.19 266.777   3
   1  14   0 3285.51 242.422   1
  -1  14  -1 10654.1 519.267   1
  -1  14  -1 11618.2 524.646   3
   1  14   1 11631.6 511.071   1
  -1  14  -2 22996.8 826.792   2
  -1  14  -2 21347.4 788.632   1
  -1  14  -2 21321.5 775.355   3
   1  14   2 21166.3 787.692   1
  -1  14  -3 1114.15 174.391   2
   1  14   3 802.804 150.448   1
  -1  14  -3 608.261 132.691   1
  -1  14  -3 573.250 119.008   3
  -1  14  -4 16875.8 679.865   3
  -1  14  -4 19851.6 746.092   2
  -1  14  -4 19775.5 729.763   1
   1  14   4 18490.7 764.994   1
   1  14   5 24262.5 933.364   1
  -1  14  -5 25480.8 879.948   2
  -1  14  -5 21620.2 800.287   3
  -1  14  -5 24935.2 855.297   1
   1  14   6 202.652 115.362   1
  -1  14  -6 5.39350 91.7163   2
  -1  14  -6 83.8017 69.1960   3
   1  14   7 2893.27 317.466   1
  -1  14  -7 3133.13 277.988   2
  -1  14  -8 381.926 115.585   2
   1  14   8 541.267 163.664   1
   1  14   9 6196.18 498.787   1
   1  15 -10 1419.69 283.636   2
  -1  15   9 1252.06 234.450   1
   1  15  -9 1164.27 254.029   2
  -1  15   8 2185.39 285.733   1
   1  15  -8 1901.09 290.602   2
   1  15  -7 2306.58 309.441   2
  -1  15   7 2532.61 298.670   1
  -1  15   6 687.072 156.403   1
   1  15  -6 938.411 201.809   2
   1  15  -5 16220.1 808.264   2
  -1  15   5 16216.6 756.167   1
  -1  15   4 1418.63 205.301   1
   1  15  -4 1464.75 242.148   2
   1  15  -4 1609.51 115.597   1
   1  15  -3 1103.24 89.5519   3
   1  15  -3 1131.71 120.176   1
   1  15  -3 1326.08 238.976   2
  -1  15   3 1335.11 199.781   1
  -1  15   2 21623.3 855.219   1
   1  15  -2 21688.4 924.987   2
   1  15  -2 23048.0 665.371   3
   1  15  -2 21588.1 700.967   1
   1  15  -1 10449.3 412.541   3
  -1  15   1 9754.15 518.035   1
  -1  15   1 9689.84 501.940   3
   1  15  -1 9736.09 433.708   1
  -1  15   0 4078.97 319.668   1
  -1  15   0 3981.66 304.095   3
   1  15   0 3952.76 276.138   1
  -1  15  -1 8931.18 474.034   1
  -1  15  -1 8365.01 450.868   3
   1  15   1 8897.04 451.232   1
  -1  15  -2 3067.68 279.097   2
  -1  15  -2 2829.84 256.987   1
  -1  15  -2 2671.90 247.050   3
   1  15   2 2730.45 256.237   1
  -1  15  -3 1999.11 208.740   3
  -1  15  -3 2329.01 234.903   1
  -1  15  -3 2052.50 229.572   2
   1  15   3 2617.75 258.354   1
   1  15   4 494.982 141.548   1
  -1  15  -4 623.459 151.343   2
  -1  15  -4 458.704 116.309   1
  -1  15  -4 513.737 117.657   3
   1  15   5 5869.14 417.523   1
  -1  15  -5 5885.94 386.849   2
  -1  15  -5 5019.90 328.206   3
  -1  15  -5 5316.71 351.587   1
   1  15   6 3713.21 347.021   1
  -1  15  -6 3927.30 317.538   2
  -1  15  -6 3631.62 283.499   1
   1  15   7 709.404 181.099   1
  -1  15  -7 454.863 115.862   1
  -1  15  -7 266.479 94.7540   2
   1  15   8 4715.04 421.747   1
  -1  15  -8 4290.96 341.994   2
   1  16 -10 1689.95 301.356   2
   1  16  -9 8392.39 626.323   2
  -1  16   8 1911.44 274.381   1
   1  16  -8 2093.31 314.840   2
   1  16  -7 800.639 189.466   2
  -1  16   7 937.332 200.593   1
   1  16  -6 2754.53 338.156   2
  -1  16   6 3091.58 328.565   1
   1  16  -5 929.312 208.339   2
  -1  16   5 847.118 185.790   1
   1  16  -4 5512.42 455.334   2
   1  16  -4 5502.01 242.517   1
  -1  16   4 5495.98 411.669   1
   1  16  -3 4140.17 392.784   2
   1  16  -3 4623.31 204.939   3
  -1  16   3 4597.90 364.153   1
   1  16  -3 5355.81 268.786   1
   1  16  -2 10915.4 634.154   2
  -1  16   2 11117.4 577.906   1
   1  16  -2 11180.7 418.669   3
   1  16  -2 11754.9 466.848   1
   1  16  -1 130.878 56.1027   3
  -1  16   1-48.4729 101.430   1
   1  16  -1 231.595 102.370   1
  -1  16   0 12991.2 611.580   1
  -1  16   0 11978.2 580.406   3
   1  16   0 13576.2 562.397   1
  -1  16  -1 1523.96 204.416   1
   1  16   1 1894.11 207.984   1
  -1  16  -1 1379.78 188.419   3
  -1  16  -2 4722.05 362.021   2
  -1  16  -2 4808.53 346.003   1
  -1  16  -2 3994.62 307.876   3
   1  16   2 4268.73 324.437   1
  -1  16  -3 3396.59 279.814   3
  -1  16  -3 3340.84 307.710   2
  -1  16  -3 3303.35 285.743   1
   1  16   3 3320.04 302.319   1
  -1  16  -4 11592.2 546.473   1
  -1  16  -4 12092.0 595.326   2
  -1  16  -4 10119.4 505.259   3
   1  16   4 11409.7 597.181   1
  -1  16  -5 3470.69 283.843   1
   1  16   5 3613.97 337.185   1
  -1  16  -5 3137.48 296.067   2
   1  16   6 5674.65 444.699   1
  -1  16  -6 6230.47 416.131   2
  -1  16  -6 6528.20 389.558   1
   1  16   7 8108.29 550.199   1
  -1  16  -7 7304.82 459.374   2
   1  16   8 456.730 170.152   1
   1  17  -9-100.808 150.908   2
   1  17  -8 2288.33 339.190   2
   1  17  -7 5868.46 509.745   2
  -1  17   7 5136.70 452.348   1
   1  17  -6 3800.54 408.005   2
  -1  17   6 3675.37 364.358   1
   1  17  -5 4422.09 429.181   2
  -1  17   5 4462.45 396.362   1
   1  17  -4 3675.74 383.830   2
  -1  17   4 3306.48 335.723   1
   1  17  -3 14152.1 760.051   2
  -1  17   3 13004.7 671.533   1
   1  17  -3 14085.9 507.690   1
  -1  17   2 1714.18 230.107   1
   1  17  -2 2031.02 188.687   1
   1  17  -2 1220.98 231.817   2
  -1  17   1 8279.74 500.659   1
   1  17  -1 8106.85 385.289   3
   1  17  -1 9295.09 441.234   1
  -1  17   0 27699.6 1017.84   1
   1  17   0 28441.3 951.430   1
  -1  17  -1 8656.43 493.701   1
  -1  17  -1 8267.00 471.105   3
   1  17   1 8981.14 477.314   1
  -1  17  -2 68.6173 112.114   2
   1  17   2 51.0510 109.114   1
  -1  17  -2 26.2780 126.549   1
  -1  17  -2-30.7508 76.6502   3
  -1  17  -3 3536.32 324.814   2
  -1  17  -3 3755.00 308.067   1
  -1  17  -3 2885.47 261.234   3
   1  17   3 3030.83 295.292   1
  -1  17  -4 32.5184 94.8507   1
  -1  17  -4-86.7466 112.216   2
   1  17   4-57.4364 101.488   1
   1  17   5 13752.1 708.421   1
  -1  17  -5 13351.3 665.290   2
  -1  17  -5 13633.9 612.091   1
  -1  17  -6 4959.62 340.169   1
   1  17   6 5098.60 427.064   1
  -1  17  -6 4867.02 379.774   2
   1  17   7 308.633 163.530   1
   1  18  -9 3442.14 412.864   2
   1  18  -8 4403.18 467.879   2
   1  18  -7 3078.67 389.815   2
  -1  18   7 2446.80 327.802   1
  -1  18   6 10101.0 628.114   1
   1  18  -6 7904.56 612.528   2
   1  18  -5 317.905 151.990   2
  -1  18   5 317.563 137.889   1
  -1  18   4 1963.00 266.449   1
   1  18  -4 1902.97 296.232   2
   1  18  -3 4367.36 427.118   2
  -1  18   3 3989.09 361.284   1
   1  18  -3 3778.37 243.198   1
   1  18  -2 1738.24 178.346   1
  -1  18   2 1856.89 244.920   1
   1  18  -2 1996.66 289.776   2
  -1  18   1 5532.92 413.276   1
   1  18  -1 5104.89 330.113   1
  -1  18   0 4980.48 395.904   1
   1  18   0 4830.95 342.041   1
  -1  18  -1 2615.93 280.873   1
   1  18   1 2241.41 245.488   1
  -1  18  -2 7036.92 488.781   2
  -1  18  -2 7019.85 446.578   1
   1  18   2 6435.15 432.348   1
  -1  18  -3 3272.92 325.555   2
  -1  18  -3 3162.73 294.833   1
   1  18   3 2821.88 296.642   1
   1  18   4 13736.3 706.962   1
  -1  18  -4 14602.9 716.710   2
  -1  18  -4 14111.5 648.825   1
  -1  18  -5 2343.37 238.367   1
  -1  18  -5 2236.05 274.558   2
   1  18   5 2221.79 278.268   1
   1  18   6 6554.83 500.314   1
   1  19  -8 6288.38 563.878   2
   1  19  -7 6004.88 547.707   2
  -1  19   6 5002.80 447.716   1
   1  19  -6 4325.56 448.801   2
   1  19  -5 4944.50 481.947   2
  -1  19   5 4414.34 414.065   1
   1  19  -4 2499.50 348.176   2
  -1  19   4 3017.98 332.307   1
   1  19  -3 3747.95 405.278   2
  -1  19   3 4157.68 382.432   1
   1  19  -2 2741.88 340.708   2
   1  19  -2 2699.69 228.133   1
  -1  19   2 2883.73 314.234   1
  -1  19   1 1534.07 234.368   1
   1  19  -1 1382.65 180.613   1
  -1  19   0 4229.50 367.490   1
   1  19   0 4252.26 325.640   1
  -1  19  -1 7472.95 479.137   1
   1  19   1 7720.30 464.458   1
  -1  19  -2 457.417 143.793   1
  -1  19  -2 454.463 150.470   2
   1  19   2 297.135 126.459   1
  -1  19  -3 189.123 121.441   1
   1  19   3 82.3433 112.319   1
  -1  19  -3 203.326 133.248   2
   1  19   4 5919.05 454.272   1
  -1  19  -4 6256.53 471.475   2
  -1  19  -4 6082.75 410.351   1
   1  19   5 6732.39 510.298   1
  -1  19  -5 7428.27 507.219   2
   1  19   6 4247.39 412.938   1
   1  20  -7 4389.68 475.226   2
   1  20  -6 83.2398 145.380   2
   1  20  -5 752.879 203.320   2
  -1  20   5 1099.84 227.457   1
   1  20  -4 7806.15 613.686   2
  -1  20   4 7902.30 559.345   1
   1  20  -3 5232.55 498.986   2
  -1  20   3 5628.04 453.902   1
   1  20  -2 523.949 189.427   2
  -1  20   2 509.729 155.600   1
  -1  20   1 10613.4 627.960   1
   1  20  -1 12001.4 555.328   1
  -1  20   0 721.169 165.718   1
   1  20   0 891.007 160.284   1
  -1  20  -1 6166.20 447.147   1
   1  20   1 6540.59 441.106   1
  -1  20  -2 1613.89 260.237   2
  -1  20  -2 1381.73 215.912   1
   1  20   2 1237.98 204.834   1
   1  20   3 5867.70 450.618   1
  -1  20  -3 5816.63 471.835   2
  -1  20  -3 5158.74 390.013   1
  -1  20  -4 579.888 171.909   2
   1  20   4 648.339 170.651   1
   1  20   5 2586.77 318.621   1
   1  21  -5 2870.29 392.950   2
  -1  21   4 290.614 153.146   1
   1  21  -4 568.300 205.379   2
   1  21  -3 1563.71 283.621   2
  -1  21   3 1513.34 257.918   1
   1  21  -2 10165.1 712.746   2
  -1  21   2 10703.2 647.790   1
  -1  21   1 233.687 129.314   1
   1  21  -1 133.861 146.642   2
  -1  21   0 7403.84 511.906   1
   1  21   0 7898.15 472.409   1
  -1  21  -1 2889.87 303.990   1
   1  21   1 2871.27 298.805   1
  -1  21  -2 612.690 202.734   2
  -1  21  -2 627.220 154.350   1
   1  21   2 651.422 177.250   1
   1  21   3 12802.6 706.129   1
  -1  21  -3 13692.5 763.892   2
   1  21   4 6400.93 503.324   1
  -1  22   3 3649.52 388.295   1
  -1  22   2 1161.33 226.514   1
  -1  22   1 5068.40 441.909   1
  -1  22   0 981.198 195.637   1
   1  22   1 4001.07 352.945   1
  -1  22  -1 3762.69 358.293   1
  -1  22  -1 3981.76 414.390   2
   1  22   2 5035.52 420.150   1
  -1  22  -2 5152.27 466.971   2
   1  22   3 529.213 169.628   1
   1  22   4 637.688 178.298   1
  -1  23   2 2605.97 335.906   1
  -1  23   1 778.123 197.965   1
  -1  23   0 883.765 202.921   1
  -1  23  -1 214.840 154.195   2
   1  23   2 4064.96 382.387   1
   1  23   3 1818.49 274.796   1
  -2 -16   2 3771.98 255.155   1
  -2 -16   1 2119.09 203.434   1
  -2 -16   0 5151.88 348.687   1
   2 -16   6 8866.88 510.600   3
   2 -16   7 45.4543 91.6082   3
  -2 -15   1 3006.15 236.014   1
  -2 -15   0 1716.44 192.383   1
  -2 -15  -1 5452.08 366.553   1
   2 -15   5 4017.10 328.319   3
   2 -15   6 104.725 94.3972   3
   2 -15   7 2258.38 255.331   3
   2 -15   8 2319.59 260.689   3
  -2 -14   3 4106.79 212.007   1
  -2 -14   1 1922.09 186.705   1
  -2 -14   0 3048.04 251.477   1
  -2 -14  -1 7881.87 432.273   1
   2 -14   4 2741.56 261.314   3
   2 -14   5 4509.71 340.931   3
   2 -14   6 2661.14 266.483   3
   2 -14   7 2071.09 238.561   3
   2 -14   8 1948.25 246.422   3
   2 -14   9 563.008 147.789   3
  -2 -13   3 4464.38 214.042   1
  -2 -13   2 7861.12 347.003   1
  -2 -13   0 49873.4 1396.85   1
  -2 -13  -1 980.598 145.547   1
  -2 -13  -2 4736.54 337.856   1
   2 -13   3 1153.38 177.976   3
   2 -13   4 9846.53 502.654   3
   2 -13   5 1785.57 213.064   3
   2 -13   6 2271.08 249.189   3
   2 -13   7 2703.86 275.600   3
   2 -13   8 606.996 142.424   3
   2 -13   9 808.794 175.282   3
  -2 -12   3 4638.15 207.776   1
  -2 -12   2 24011.3 716.804   1
  -2 -12   0 20507.5 707.050   1
  -2 -12  -1 19721.7 723.627   1
   2 -12   2 11777.7 542.835   3
  -2 -12  -2 12508.0 561.488   1
   2 -12   3 17791.3 702.254   3
   2 -12   4 12169.6 560.261   3
   2 -12   5 1642.61 204.865   3
   2 -12   6 5000.66 360.792   3
   2 -12   7 2371.23 255.425   3
   2 -12   8 2371.67 265.099   3
   2 -12   9 377.098 138.649   3
   2 -12  10 293.045 130.561   3
  -2 -11   3 23386.8 630.070   1
  -2 -11   2 8201.71 331.940   1
  -2 -11   1 45636.6 1218.27   1
  -2 -11   0 27151.7 848.045   1
  -2 -11  -1 286.751 90.7355   1
   2 -11   2 8320.58 433.036   3
  -2 -11  -2 9201.02 457.159   1
  -2 -11  -3 6243.54 388.645   1
   2 -11   3 6027.14 366.297   3
   2 -11   4 13783.5 598.345   3
   2 -11   5 22482.4 834.225   3
   2 -11   6 10267.6 527.227   3
   2 -11   7 3942.40 322.712   3
   2 -11   8 1469.04 214.569   3
   2 -11   9 684.362 164.455   3
   2 -11  10 818.576 180.045   3
   2 -11  11 24.2522 84.7667   3
  -2 -10   3 1977.02 118.820   1
  -2 -10   2 5169.04 241.494   1
  -2 -10   1 6225.13 293.025   1
  -2 -10  -1 9018.80 414.952   1
   2 -10   1 8299.49 421.618   3
  -2 -10  -2 6150.82 355.068   1
   2 -10   2 5387.49 334.809   3
  -2 -10  -3 9597.63 487.922   1
   2 -10   3 9850.89 469.154   3
   2 -10   4 11708.1 536.218   3
   2 -10   5 35.5059 83.5011   3
   2 -10   6 2942.18 271.132   3
   2 -10   7 1539.50 211.750   3
   2 -10   8 2255.11 256.066   3
   2 -10   9 2605.34 283.415   3
   2 -10  10 1604.44 237.097   3
   2 -10  11 1078.75 208.172   3
  -2  -9   3 3757.93 160.952   1
  -2  -9   2 1537.78 119.564   1
  -2  -9   1 17697.0 566.688   1
  -2  -9  -1 3609.47 242.986   1
   2  -9   1 3595.86 257.718   3
  -2  -9  -2 6295.37 355.779   1
   2  -9   2 6080.99 348.604   3
  -2  -9  -3 3822.37 286.179   1
   2  -9   3 3583.83 268.880   3
   2  -9   4 12927.8 566.432   3
  -2  -9  -4 13620.4 609.361   1
   2  -9   5 3309.70 275.968   3
   2  -9   6 222.923 103.140   3
   2  -9   7 4794.40 353.237   3
   2  -9   8 599.985 150.380   3
   2  -9   9 141.500 114.306   3
   2  -9  10 4371.72 385.732   3
   2  -9  11 629.730 176.617   3
  -2  -8   9 6124.31 225.200   3
  -2  -8   8 4418.68 137.951   3
  -2  -8   8 3733.78 131.982   3
  -2  -8   3 3451.61 149.640   1
  -2  -8   2 6879.44 265.180   1
  -2  -8   1 5261.33 251.547   1
   2  -8   0 10054.9 449.986   3
  -2  -8   0 10376.1 409.579   1
   2  -8   1 33251.7 1006.66   3
  -2  -8  -2 3209.52 240.583   1
   2  -8   2 2880.26 233.519   3
  -2  -8  -3 1510.53 181.435   1
   2  -8   3 1284.00 160.827   3
   2  -8   4 15347.0 615.227   3
  -2  -8  -4 14987.7 641.214   1
   2  -8   5 2623.91 242.873   3
   2  -8   6 4820.35 344.734   3
   2  -8   7 100.451 108.011   3
   2  -8   8 408.748 134.519   3
   2  -8   9 2827.27 295.668   3
   2  -8  10 1149.64 209.188   3
   2  -8  11 573.082 165.758   3
  -2  -7  10 7304.51 313.960   3
  -2  -7   9 5216.06 233.378   3
  -2  -7   8 2410.55 132.908   3
  -2  -7   8 2327.40 129.510   3
  -2  -7   7 27963.4 675.791   3
  -2  -7   7 27645.2 676.774   3
  -2  -7   6 34047.2 1188.06   2
   2  -7  -6 35564.6 1159.02   1
  -2  -7   5 21833.1 847.802   2
  -2  -7   3 9029.84 280.293   1
  -2  -7   2 15802.5 471.735   1
  -2  -7   1 9713.49 358.815   1
   2  -7   0 1458.89 161.758   3
  -2  -7   0 1153.91 121.507   1
   2  -7   1 417.652 110.462   3
   2  -7   2 7875.76 387.261   3
  -2  -7  -2 7794.46 385.468   1
   2  -7   3 7510.73 389.030   3
  -2  -7  -3 7828.24 405.176   1
  -2  -7  -4 1126.79 160.827   1
   2  -7   4 930.880 148.691   3
   2  -7   5 6716.17 388.605   3
   2  -7   6 3616.86 300.527   3
   2  -7   7 2416.33 178.973   2
   2  -7   7 3058.32 279.484   3
   2  -7   8 3522.53 311.294   3
   2  -7   9 2077.67 253.761   3
   2  -7  10 1989.98 261.518   3
   2  -7  11 1478.99 236.999   3
   2  -7  12 429.545 154.286   3
  -2  -6  10 6405.30 312.034   3
  -2  -6   9 5418.32 263.625   3
  -2  -6   7 4916.37 202.203   3
   2  -6  -7 4369.63 339.547   1
  -2  -6   6 4602.05 355.295   2
   2  -6  -6 5344.53 356.770   1
  -2  -6   6 4918.98 180.003   3
  -2  -6   5 8135.32 454.457   2
  -2  -6   5 7313.69 215.623   3
  -2  -6   4 2119.64 91.5736   1
  -2  -6   4 2811.03 250.225   2
  -2  -6   4 2416.06 92.5577   3
  -2  -6   4 2084.40 94.2535   1
  -2  -6   3 4510.30 174.517   1
  -2  -6   3 4404.61 157.518   3
  -2  -6   2 29007.8 754.842   1
  -2  -6   1 22439.5 643.110   1
   2  -6  -1 22173.4 727.403   3
  -2  -6   0 1212.44 121.861   1
   2  -6   0 1213.74 146.176   3
   2  -6   1 16150.3 588.024   3
   2  -6   2 11798.9 487.495   3
  -2  -6  -2 11004.2 468.846   1
  -2  -6  -3 569.364 113.160   1
   2  -6   3 712.942 131.893   3
  -2  -6  -4 959.027 150.099   1
   2  -6   4 908.444 143.678   3
  -2  -6  -5 778.061 146.715   1
   2  -6   5 850.501 147.042   3
   2  -6   6 17752.4 552.858   2
   2  -6   6 19135.8 734.048   3
   2  -6   7 3091.66 207.546   2
   2  -6   7 3141.00 276.501   3
   2  -6   8 3593.83 318.559   3
   2  -6   9 1488.47 220.999   3
   2  -6  10 2005.11 267.892   3
   2  -6  11 2148.36 285.848   3
   2  -6  12 6243.48 493.709   3
  -2  -5  11 7749.98 392.408   3
  -2  -5  10 3570.82 241.175   3
  -2  -5   8 26780.2 680.197   1
   2  -5  -8 24990.7 951.804   1
  -2  -5   7 612.633 55.9614   1
   2  -5  -7 721.572 142.982   1
  -2  -5   6 21352.2 836.213   2
  -2  -5   6 21019.2 562.359   3
  -2  -5   6 19488.8 501.525   1
   2  -5  -6 21963.9 786.237   1
  -2  -5   5 8231.83 450.973   2
  -2  -5   5 7869.81 254.165   3
  -2  -5   5 7305.46 225.660   1
  -2  -5   4 41645.8 1256.24   2
  -2  -5   4 41519.2 980.913   3
  -2  -5   4 41465.8 981.811   1
  -2  -5   3 13544.6 574.057   2
  -2  -5   3 14260.6 393.260   3
  -2  -5   2 16957.9 474.456   3
  -2  -5   1 15018.1 483.591   1
  -2  -5   1 15694.5 467.451   3
   2  -5  -1 15681.7 557.029   3
  -2  -5   0 2240.62 163.326   1
   2  -5   0 2285.87 189.352   3
   2  -5   1 74508.5 1879.76   3
   2  -5   2 59074.7 1555.51   3
  -2  -5  -3 1000.91 147.819   1
   2  -5   3 810.246 133.893   3
  -2  -5  -4 8924.15 447.761   1
   2  -5   4 9454.51 444.349   3
   2  -5   5 40429.8 1184.24   3
  -2  -5  -5 44579.4 1254.75   1
   2  -5   6 9476.35 358.703   2
   2  -5   6 9232.95 474.832   3
   2  -5   7 1990.07 168.718   2
   2  -5   7 2010.30 228.059   3
   2  -5   8 2128.91 196.536   2
   2  -5   8 4755.50 352.372   3
   2  -5   9 2329.19 266.276   3
   2  -5  10 15627.4 758.014   3
   2  -5  11 4754.48 415.315   3
   2  -5  12 465.241 168.566   3
  -2  -4  12 7666.92 430.283   3
  -2  -4   9 16513.6 514.894   1
   2  -4  -9 14368.0 683.862   1
  -2  -4   8 17947.8 529.833   1
   2  -4  -8 17583.8 730.801   1
  -2  -4   7 22100.8 898.949   2
  -2  -4   7 23193.8 624.536   1
   2  -4  -7 23541.2 846.353   1
  -2  -4   6 4911.82 355.415   2
  -2  -4   6 4690.57 188.822   1
  -2  -4   6 4237.55 206.397   3
  -2  -4   5 11146.8 539.639   2
  -2  -4   5 11734.0 345.918   1
  -2  -4   5 11033.5 359.217   3
  -2  -4   4 26940.9 881.949   2
  -2  -4   4 24511.1 653.215   3
  -2  -4   4 25485.4 653.300   1
  -2  -4   3 19501.1 689.850   2
  -2  -4   3 18635.9 513.306   3
  -2  -4   2 68450.3 1600.12   3
  -2  -4   1 699.853 82.8993   3
   2  -4  -1 691.833 119.351   3
  -2  -4   0 9683.10 357.793   3
   2  -4   0 9306.54 398.525   3
  -2  -4  -1 38108.3 1051.81   3
  -2  -4  -1 39743.6 1075.40   1
   2  -4   1 39511.8 1098.23   3
   2  -4   2 29114.3 884.645   3
  -2  -4  -3 270960. 6152.82   1
   2  -4   3 271452. 6137.91   3
  -2  -4  -4 8372.78 416.298   1
   2  -4   4 7273.43 235.434   2
   2  -4   4 8097.52 397.523   3
   2  -4   5 1311.38 104.422   2
   2  -4   5 1275.76 171.470   3
  -2  -4  -5 1423.22 178.686   1
   2  -4   6 4903.03 336.956   3
   2  -4   6 5029.21 248.623   2
   2  -4   7 20939.6 807.998   3
   2  -4   8 153.639 98.7093   3
   2  -4   8 259.271 86.3730   2
   2  -4   9 12925.3 652.945   3
   2  -4  10 1641.63 246.115   3
   2  -4  11 12532.4 694.320   3
  -2  -3  11 3035.28 225.771   1
  -2  -3  10 2593.05 195.693   1
  -2  -3   9 3367.88 210.572   1
   2  -3  -9 3649.17 307.235   1
  -2  -3   8 48132.7 1221.67   1
   2  -3  -8 46566.0 1412.51   1
  -2  -3   7 13846.8 654.222   2
  -2  -3   7 12595.9 425.646   1
   2  -3  -7 13092.4 565.985   1
  -2  -3   6 10969.3 551.591   2
  -2  -3   6 10928.7 365.280   1
  -2  -3   5 842.336 85.0855   1
  -2  -3   5 625.500 134.762   2
  -2  -3   5 763.175 84.7423   3
  -2  -3   4 11651.8 517.916   2
  -2  -3   4 11584.1 376.119   3
  -2  -3   4 11908.9 375.372   1
  -2  -3   3 106695. 2527.27   2
  -2  -3   3 100447. 2332.34   3
  -2  -3   2 6682.01 343.790   2
  -2  -3   2 7320.58 272.018   3
   2  -3  -1 44799.5 1185.94   3
  -2  -3   1 44031.4 1110.30   3
   2  -3   0 8139.57 356.845   3
  -2  -3   0 7573.86 311.736   3
  -2  -3  -1 20321.4 631.304   3
   2  -3   1 20020.7 656.042   3
   2  -3   2 60901.2 1583.15   3
  -2  -3  -3 100787. 2518.06   1
   2  -3   3 104766. 2518.26   3
   2  -3   4 88997.6 2209.10   3
  -2  -3  -4 90826.8 2240.03   1
   2  -3   4 85833.7 1982.36   2
  -2  -3  -5 25102.5 864.076   1
   2  -3   5 23629.4 671.577   2
   2  -3   5 24286.9 831.952   3
   2  -3   6 1844.72 152.438   2
   2  -3   6 1846.24 215.444   3
   2  -3   7 825.905 156.277   3
   2  -3   8 1831.56 187.805   2
   2  -3   8 2034.93 237.339   3
   2  -3   9 3386.80 277.765   2
   2  -3   9 3727.78 335.862   3
   2  -3  10 7034.30 486.344   3
   2  -3  11 825.754 191.974   3
  -2  -2  11 635.951 121.029   1
  -2  -2  10 11872.2 478.893   1
   2  -2 -10 9923.83 553.445   1
   2  -2  -9 15458.9 691.527   1
  -2  -2   9 18470.8 609.337   1
  -2  -2   8 10949.2 420.103   1
   2  -2  -8 10548.2 508.258   1
  -2  -2   7 6019.85 404.729   2
  -2  -2   7 5156.23 254.650   1
   2  -2  -7 4992.32 317.038   1
  -2  -2   6 548.580 85.6199   1
  -2  -2   6 316.499 105.902   2
  -2  -2   5 48523.9 1402.67   2
  -2  -2   5 49008.4 1199.03   1
   2  -2  -5 45645.0 1335.18   2
  -2  -2   5 47129.7 1205.78   3
   2  -2  -4 86125.3 2167.28   2
  -2  -2   4 90488.7 2235.00   2
  -2  -2   4 87128.2 2044.96   3
  -2  -2   4 87392.6 2041.15   1
  -2  -2   3 1052.71 97.1652   3
  -2  -2   3 862.421 137.632   2
   2  -2  -3 988.523 128.763   2
  -2  -2   2 16533.2 571.289   2
   2  -2  -2 16536.0 525.164   2
  -2  -2   2 15985.8 492.109   3
   2  -2  -2 16625.8 550.193   3
  -2  -2   1 46411.7 1185.08   3
   2  -2  -1 47189.3 1231.77   3
   2  -2  -1 47888.2 1158.85   2
   2  -2   0 4093.66 162.083   2
  -2  -2   0 3703.41 207.176   3
   2  -2   0 3436.32 221.067   3
   2  -2   1 17839.0 444.006   2
  -2  -2  -1 18759.2 591.507   3
   2  -2   1 18810.6 611.266   3
   2  -2   2 2804.82 109.876   2
   2  -2   2 4082.27 244.397   3
  -2  -2  -3 24717.7 785.462   3
   2  -2   3 23346.6 597.216   2
   2  -2   3 25626.4 789.744   3
  -2  -2  -4 5829.86 338.937   1
   2  -2   4 5217.19 218.784   2
   2  -2   4 5992.00 335.067   3
  -2  -2  -5 2456.04 227.912   1
   2  -2   5 2498.62 162.090   2
   2  -2   5 2558.44 232.711   3
  -2  -2  -6 5500.88 364.948   1
   2  -2   6 5707.94 291.624   2
   2  -2   6 5886.77 365.033   3
   2  -2   7 505.400 129.763   3
   2  -2   8 2495.96 224.994   2
   2  -2   8 2513.30 263.991   3
   2  -2   9-3.94179 81.5832   2
   2  -2   9 222.037 127.620   3
   2  -2  10 1025.32 200.643   3
   2  -2  11 2591.30 306.490   3
  -2  -1  12 296.295 94.4356   1
  -2  -1  11 2844.02 239.736   1
  -2  -1  10 6965.54 362.937   1
   2  -1 -10 5575.03 382.490   1
  -2  -1   9 8238.05 388.095   1
   2  -1  -9 8079.44 441.064   1
  -2  -1   8 4430.93 261.684   1
   2  -1  -8 4702.66 307.149   1
  -2  -1   7 1674.33 152.667   1
   2  -1  -7 1598.98 173.018   1
  -2  -1   7 1350.67 201.138   2
   2  -1  -7 1726.63 210.893   2
  -2  -1   6 16635.2 696.385   2
  -2  -1   6 17368.7 552.880   1
   2  -1  -6 16304.7 666.201   2
  -2  -1   5 49.2290 55.3882   3
  -2  -1   5 95.7296 93.9746   2
   2  -1  -5 142.368 99.6173   2
  -2  -1   5 15.0097 49.1561   1
  -2  -1   4 3520.42 259.700   2
   2  -1  -4 3458.48 248.064   2
  -2  -1   4 3467.66 195.477   3
  -2  -1   4 3966.33 207.342   1
  -2  -1   3 26503.9 819.185   2
   2  -1  -3 25510.9 781.835   2
  -2  -1   3 25997.0 722.627   3
  -2  -1   2 5490.17 286.546   2
   2  -1  -2 5649.52 267.191   2
  -2  -1   2 5438.49 245.938   3
   2  -1  -2 5092.76 263.965   3
  -2  -1   1 30289.9 870.513   2
  -2  -1   1 31083.5 853.203   3
   2  -1  -1 32372.2 835.137   2
   2  -1  -1 32955.5 889.661   3
  -2  -1   0 17555.4 553.124   3
   2  -1   0 17304.8 482.745   2
   2  -1   0 16939.1 562.977   3
   2  -1   1 8418.70 264.598   2
  -2  -1  -1 8302.07 351.700   3
   2  -1   1 8361.27 361.769   3
   2  -1   2 6097.42 310.416   3
   2  -1   3 5645.25 288.669   3
  -2  -1  -3-12.5136 57.9128   3
  -2  -1  -4 4449.07 292.826   1
   2  -1   4 4154.81 277.832   3
  -2  -1  -4 4070.96 279.206   3
  -2  -1  -5 5403.87 339.607   1
   2  -1   5 4771.29 248.232   2
   2  -1   5 4908.42 320.828   3
  -2  -1  -6 5803.79 373.201   1
   2  -1   6 5808.31 302.087   2
   2  -1   6 5886.86 365.230   3
   2  -1   7 6874.46 364.194   2
   2  -1   7 6783.92 415.527   3
   2  -1   8 42.3760 66.7136   2
   2  -1   8 46.4576 93.1338   3
   2  -1   9 385.172 109.055   2
   2  -1   9 679.152 160.066   3
   2  -1  10 702.491 171.823   3
   2  -1  11 7.25364 120.791   3
  -2   0  12 2891.65 269.977   1
  -2   0  11 13.4761 66.1468   1
  -2   0  10 7858.13 409.335   1
   2   0 -10 7343.30 423.393   1
  -2   0   9 50.4773 63.6697   1
   2   0  -9 66.0635 71.8548   1
   2   0  -8 209.545 77.5537   1
   2   0  -8 346.664 125.479   2
  -2   0   8 317.495 91.1407   1
  -2   0   7 6938.03 437.643   2
  -2   0   7 7302.64 342.523   1
   2   0  -7 6766.29 420.089   2
  -2   0   6 1195.45 130.361   1
  -2   0   6 940.445 164.668   2
   2   0  -6 1024.21 162.697   2
  -2   0   5 10112.2 393.262   1
   2   0  -5 10182.2 470.013   2
  -2   0   5 9638.33 473.388   2
  -2   0   4 90112.6 2253.43   2
   2   0  -4 89901.5 2233.76   2
  -2   0   4 88390.0 2132.95   3
  -2   0   4 90888.9 2134.93   1
  -2   0   3 1603.72 166.106   2
   2   0  -3 1824.05 168.552   2
  -2   0   3 1917.46 145.542   3
  -2   0   2 1714.48 152.748   2
   2   0  -2 2269.70 171.187   2
  -2   0   2 1919.14 143.787   3
   2   0  -2 1984.59 154.573   3
  -2   0   1 3887.81 207.659   2
   2   0  -1 4257.80 212.479   2
  -2   0   1 4124.05 219.880   3
   2   0  -1 3905.69 220.508   3
   2   0   0 6905.71 265.475   2
  -2   0   0 6945.22 307.100   3
   2   0   0 6693.87 302.279   3
   2   0   1 34168.6 851.683   2
   2   0   1 33287.1 946.269   3
  -2   0  -1 33484.4 944.678   3
   2   0   2 5542.30 291.701   3
   2   0   3 4112.91 263.180   3
   2   0   4 38422.8 1144.51   3
  -2   0  -4 40537.9 1168.19   3
  -2   0  -5 5010.37 330.167   1
   2   0   5 5716.80 338.537   3
  -2   0  -6 832.680 147.881   1
   2   0   6 622.919 129.386   3
   2   0   7 6512.12 407.554   3
   2   0   7 6894.10 374.329   2
   2   0   8 3217.25 269.965   2
   2   0   8 3339.02 305.930   3
   2   0   9 4196.85 333.694   2
   2   0   9 4648.76 368.201   3
   2   0  10 297.120 129.581   3
   2   0  11 483.801 161.335   3
  -2   1  13 2696.18 282.719   1
  -2   1  12 159.448 93.2322   1
  -2   1  11 2665.10 253.379   1
  -2   1  10 6811.24 393.473   1
   2   1 -10 6134.76 371.845   1
   2   1  -9 7423.63 490.071   2
  -2   1   9 8242.10 415.484   1
   2   1  -9 7951.22 401.829   1
  -2   1   8 4357.41 281.473   1
   2   1  -8 4686.50 365.517   2
  -2   1   7 1770.82 168.655   1
  -2   1   7 1422.19 205.028   2
   2   1  -7 1377.81 195.960   2
  -2   1   6 17102.3 694.794   2
  -2   1   6 16808.6 584.856   1
   2   1  -6 16732.6 681.901   2
  -2   1   5 52.7274 76.7932   2
   2   1  -5 3.62203 89.8462   2
  -2   1   5 93.1172 66.6030   1
  -2   1   4 3593.06 220.796   1
  -2   1   4 3767.18 261.779   2
   2   1  -4 3796.52 260.363   2
  -2   1   4 4015.88 229.745   3
  -2   1   3 25669.0 794.667   2
   2   1  -3 26349.6 804.373   2
  -2   1   3 25887.1 753.111   3
  -2   1   2 5143.03 259.129   2
   2   1  -2 5483.26 274.721   2
  -2   1   2 5403.57 262.739   3
   2   1  -2 5307.30 247.456   3
  -2   1   1 31320.1 841.495   2
   2   1  -1 33057.0 880.194   2
  -2   1   1 32441.1 891.469   3
   2   1  -1 31089.2 858.419   3
   2   1   0 16654.8 521.436   2
  -2   1   0 17309.0 562.739   3
   2   1   0 17200.0 550.146   3
   2   1   1 8684.49 358.522   3
  -2   1  -1 8006.76 356.879   3
   2   1   2 5881.62 304.762   3
   2   1   3 5293.60 300.320   3
  -2   1  -4 4350.06 288.006   3
   2   1   4 4809.06 297.949   3
  -2   1  -5 5635.41 351.523   3
   2   1   5 5327.40 333.094   3
  -2   1  -5 5861.72 354.783   1
  -2   1  -6 5966.34 373.292   1
   2   1   6 5925.00 370.898   3
   2   1   7 6944.04 419.125   3
   2   1   7 6726.78 378.747   2
   2   1   8-55.7471 88.8844   3
   2   1   8 146.386 99.2337   2
   2   1   9 264.108 114.513   2
   2   1   9 637.966 163.549   3
   2   1  10 967.394 201.568   3
   2   1  11 316.585 142.525   3
  -2   2  13 394.178 128.247   1
  -2   2  12 1673.83 222.608   1
  -2   2  11 267.458 111.947   1
   2   2 -10 11487.1 643.711   2
  -2   2  10 11678.4 544.597   1
   2   2 -10 10338.0 481.156   1
  -2   2   9 17238.0 675.117   1
   2   2  -9 16992.1 787.416   2
  -2   2   8 11584.6 499.523   1
   2   2  -8 10055.9 562.651   2
  -2   2   7 4758.33 358.559   2
   2   2  -7 4914.21 358.735   2
  -2   2   7 4719.81 293.776   1
  -2   2   6 550.218 106.364   1
  -2   2   6 567.108 135.557   2
   2   2  -6 459.931 126.470   2
  -2   2   5 47863.2 1275.98   1
  -2   2   5 46668.9 1365.36   2
   2   2  -5 46873.0 1359.56   2
  -2   2   4 87908.1 2134.11   1
  -2   2   4 86965.1 2203.69   2
   2   2  -4 88693.7 2214.36   2
  -2   2   3 1031.94 133.714   1
   2   2  -3 1122.89 145.845   2
  -2   2   3 942.853 130.785   2
  -2   2   3 886.296 116.753   3
   2   2  -2 16184.7 564.716   2
  -2   2   2 15845.7 522.845   2
  -2   2   2 15820.4 538.336   3
   2   2  -2 16486.9 497.374   3
   2   2  -1 47913.2 1215.06   2
  -2   2   1 44661.3 1140.55   2
  -2   2   1 47069.8 1219.08   3
   2   2  -1 45973.1 1162.99   3
  -2   2   0 3494.31 154.434   2
   2   2   0 3496.27 209.024   2
  -2   2   0 3382.61 215.025   3
   2   2   0 3720.97 211.529   3
   2   2   1 18859.4 604.506   3
   2   2   2 3893.00 240.659   3
   2   2   3 23356.2 759.309   3
   2   2   4 5227.77 315.303   3
  -2   2  -4 5613.69 331.177   3
   2   2   5 2529.43 230.262   3
  -2   2  -5 2786.13 246.809   3
  -2   2  -6 5355.19 354.341   1
   2   2   6 5497.40 358.098   3
   2   2   7 408.261 133.932   3
   2   2   8 2436.66 268.857   3
   2   2   8 2192.58 232.134   2
   2   2   9 44.6179 97.3184   3
   2   2  10 1883.04 254.106   3
   2   2  11 4133.45 393.795   3
  -2   3  13 808.733 181.757   1
  -2   3  12 595.119 156.234   1
  -2   3  11 2924.95 287.224   1
   2   3 -11 2576.94 317.181   2
  -2   3  10 2193.30 233.588   1
   2   3 -10 2461.38 304.911   2
  -2   3   9 2988.87 262.258   1
   2   3  -9 3351.21 338.397   2
  -2   3   8 47139.1 1355.52   1
   2   3  -8 45071.3 1469.16   2
  -2   3   7 12890.4 623.098   2
   2   3  -7 12277.7 603.737   2
  -2   3   7 12658.0 530.448   1
  -2   3   6 10822.7 472.429   1
  -2   3   6 11762.4 553.430   2
   2   3  -6 10665.7 532.118   2
   2   3  -5 694.557 138.070   2
  -2   3   5 682.394 134.653   2
  -2   3   5 763.583 130.755   1
  -2   3   4 10859.3 446.630   1
   2   3  -4 11350.6 492.951   2
  -2   3   4 10893.9 473.738   2
   2   3  -3 106069. 2568.50   2
  -2   3   3 103490. 2517.87   1
  -2   3   3 106409. 2526.56   2
   2   3  -2 7762.56 362.422   2
  -2   3   2 7219.77 310.195   2
  -2   3   2 7228.74 336.010   3
   2   3  -2 7374.04 280.309   3
   2   3  -1 45298.3 1193.65   2
  -2   3   1 44321.1 1091.12   2
   2   3  -1 43602.9 1108.00   3
  -2   3   1 42947.4 1177.65   3
   2   3   0 8413.91 352.338   2
  -2   3   0 7951.35 252.054   2
   2   3   0 8089.56 324.090   3
   2   3   1 20498.3 640.233   3
   2   3   2 57749.7 1488.46   3
  -2   3  -3 103897. 2578.74   3
   2   3   3 107492. 2566.18   3
  -2   3  -4 88260.8 2242.26   3
   2   3   4 88433.0 2229.35   3
   2   3   5 24785.8 849.227   3
  -2   3  -5 24946.1 861.287   3
  -2   3  -6 2022.58 223.822   3
   2   3   6 1960.53 213.736   3
   2   3   7 1129.53 179.470   3
   2   3   8 2047.37 246.865   3
   2   3   9 4090.33 355.153   3
   2   3  10 7365.62 508.428   3
   2   3  11 1025.09 210.228   3
  -2   4  13 7271.13 504.095   1
  -2   4  12 8212.52 517.511   1
  -2   4  11 24.6700 86.2679   1
   2   4 -11 86.0937 92.5937   2
  -2   4  10 1677.75 220.848   1
   2   4 -10 1728.39 255.363   2
  -2   4   9 14955.1 652.029   1
   2   4  -9 16223.6 768.977   2
  -2   4   8 16603.1 672.296   1
   2   4  -8 16136.4 746.076   2
  -2   4   7 22767.6 878.268   2
   2   4  -7 21238.5 859.081   2
  -2   4   7 21799.5 775.846   1
  -2   4   6 4983.00 307.469   1
   2   4  -6 4318.75 326.597   2
  -2   4   6 4406.00 328.922   2
  -2   4   5 12307.4 497.748   1
   2   4  -5 10673.9 519.401   2
  -2   4   5 11365.4 521.498   2
  -2   4   4 24213.0 790.945   1
   2   4  -4 25452.9 851.218   2
  -2   4   4 25377.9 823.482   2
  -2   4   4 25181.2 795.034   3
   2   4  -3 18912.6 683.415   2
  -2   4   3 19688.1 648.287   2
  -2   4   3 18810.4 651.037   1
   2   4  -2 67877.6 1770.18   2
  -2   4   2 69630.3 1684.76   2
   2   4  -2 68139.7 1608.33   3
   2   4  -1 812.992 130.007   2
  -2   4   1 670.135 82.9535   2
   2   4  -1 535.068 77.8640   3
  -2   4   0 9068.79 273.046   2
   2   4   0 9670.05 356.113   3
   2   4   1 39724.6 1067.04   3
   2   4   2 29102.4 850.863   3
  -2   4  -2 27823.3 880.146   3
   2   4   3 273702. 6158.94   3
  -2   4  -3 271776. 6183.63   3
   2   4   4 8069.65 410.659   3
  -2   4  -4 8788.77 428.085   3
  -2   4  -5 1618.86 192.583   3
   2   4   5 1468.14 185.080   3
  -2   4  -6 4268.22 317.669   3
   2   4   6 4678.05 329.276   3
   2   4   7 20118.8 801.933   3
   2   4   8 145.099 115.934   3
   2   4   9 13555.0 683.374   3
   2   4  10 1541.20 243.055   3
   2   4  11 11086.1 668.445   3
  -2   5  13 1282.96 233.955   1
  -2   5  12 549.582 160.181   1
   2   5 -12 747.344 212.342   2
  -2   5  11 6859.01 464.891   1
   2   5 -11 6367.80 510.052   2
  -2   5  10 2761.57 281.342   1
   2   5 -10 3705.57 374.258   2
   2   5  -9 307.253 136.393   2
  -2   5   9 84.8015 99.7593   1
  -2   5   8 23519.5 857.228   1
   2   5  -8 23332.8 945.589   2
  -2   5   7 445.999 133.758   2
  -2   5   7 500.293 123.264   1
   2   5  -7 674.112 166.538   2
  -2   5   6 20703.0 741.708   1
   2   5  -6 19585.5 795.582   2
  -2   5   6 21017.9 803.686   2
  -2   5   5 7524.96 393.480   1
   2   5  -5 7830.66 438.046   2
  -2   5   5 8197.21 426.655   2
  -2   5   4 41280.6 1176.87   1
   2   5  -4 40164.3 1222.31   2
  -2   5   4 42203.4 1194.02   2
  -2   5   4 39932.8 1164.49   3
   2   5  -3 13202.5 560.456   2
  -2   5   3 13384.5 510.944   2
  -2   5   3 13606.9 523.018   3
  -2   5   3 13970.6 538.136   1
   2   5  -2 17029.6 630.079   2
   2   5  -2 16048.6 468.173   3
  -2   5   2 17035.7 547.191   2
   2   5  -1 15658.1 595.191   2
  -2   5   1 16509.5 490.895   2
   2   5  -1 15785.3 482.038   3
  -2   5   0 2036.44 106.771   2
   2   5   0 2131.43 154.972   3
   2   5   1 75151.5 1512.09   3
  -2   5  -1 43293.3 1455.44   3
   2   5   2 56419.9 1465.57   3
  -2   5  -2 56078.2 1512.24   3
   2   5   3 1041.42 141.651   3
  -2   5  -3 909.182 136.021   3
   2   5   4 8471.67 419.890   3
  -2   5  -4 9025.64 438.874   3
  -2   5  -5 43573.9 1293.60   3
   2   5   5 42771.1 1278.86   3
  -2   5  -6 10626.6 523.645   3
   2   5   6 10641.5 525.076   3
   2   5   7 2398.65 255.125   3
   2   5   8 4419.95 360.008   3
   2   5   9 2619.00 289.906   3
   2   5  10 15380.3 772.936   3
   2   5  11 5502.69 464.741   3
  -2   6  13 434.799 164.406   1
   2   6 -12 5908.45 519.208   2
  -2   6  12 7123.08 496.976   1
  -2   6  11-97.3347 130.167   1
   2   6 -11 82.5854 119.023   2
   2   6 -10 5593.62 463.633   2
  -2   6  10 6249.15 429.327   1
   2   6  -9 4481.72 392.871   2
  -2   6   9 5094.56 368.641   1
   2   6  -8 6561.17 459.130   2
  -2   6   8 7010.54 420.744   1
   2   6  -7 4517.16 364.982   2
  -2   6   7 5336.18 345.919   1
   2   6  -6 5012.01 364.224   2
  -2   6   6 4773.23 325.732   1
  -2   6   6 4866.39 347.204   2
  -2   6   5 7757.64 413.451   1
   2   6  -5 7632.31 442.736   2
  -2   6   5 8022.55 429.930   2
  -2   6   4 2974.05 234.430   1
   2   6  -4 2418.43 239.427   2
  -2   6   4 3045.68 239.793   2
  -2   6   4 2719.71 223.504   3
  -2   6   3 4609.76 293.000   1
   2   6  -3 5066.65 322.740   2
  -2   6   3 4660.24 269.793   2
  -2   6   3 2586.42 220.191   3
   2   6  -2 31295.9 970.297   2
  -2   6   2 29281.7 847.870   2
   2   6  -2 29681.3 751.387   3
  -2   6   2 29742.8 928.434   1
   2   6  -1 22357.4 765.443   2
   2   6  -1 22053.5 619.942   3
  -2   6   1 22504.5 637.947   2
  -2   6   0 1206.31 86.8604   2
   2   6   0 1090.94 110.159   3
  -2   6   0 416.193 102.179   3
   2   6   1 17510.1 573.962   3
  -2   6  -1 17651.9 635.542   3
   2   6   2 11717.7 462.537   3
  -2   6  -2 11144.8 486.742   3
   2   6   3 515.564 109.001   3
  -2   6  -3 716.981 123.765   3
   2   6   4 652.335 120.177   3
  -2   6  -4 696.799 136.093   3
   2   6   5 873.037 156.304   3
  -2   6  -5 934.919 154.082   3
   2   6   6 18920.5 751.760   3
  -2   6  -6 18759.6 745.967   3
   2   6   7 3460.64 308.116   3
   2   6   8 3407.92 321.791   3
   2   6   9 1140.08 217.665   3
   2   6  10 2045.59 284.226   3
  -2   7  13 246.092 123.537   1
   2   7 -12 7501.95 590.830   2
  -2   7  12 8499.19 555.272   1
  -2   7  11 2530.03 289.603   1
   2   7 -11 2591.20 343.913   2
   2   7 -10 7428.11 544.757   2
  -2   7  10 7519.12 483.165   1
   2   7  -9 5661.90 444.826   2
  -2   7   9 4750.90 364.810   1
  -2   7   8 2376.53 250.199   1
   2   7  -8 1858.02 247.242   2
   2   7  -7 29077.4 1074.93   2
  -2   7   7 28823.3 993.049   1
   2   7  -6 34253.4 1173.96   2
  -2   7   6 35319.4 1113.69   1
  -2   7   6 34387.6 1148.68   2
   2   7  -5 20581.4 817.233   2
  -2   7   5 20894.6 773.658   1
  -2   7   5 21330.5 785.610   2
  -2   7   4 2751.58 237.001   1
  -2   7   4 3094.70 241.704   2
   2   7  -4 2705.98 252.926   2
  -2   7   4 2672.42 228.047   3
  -2   7   3 9411.91 447.074   1
  -2   7   3 9501.10 440.007   3
   2   7  -3 8963.25 468.782   2
  -2   7   3 9112.92 407.442   2
   2   7  -2 16224.1 622.711   2
   2   7  -2 16872.9 410.221   3
  -2   7   2 16675.0 516.922   2
  -2   7   2 17043.1 604.967   1
   2   7  -1 10999.8 506.041   2
   2   7  -1 10822.3 365.097   3
  -2   7   1 11294.1 482.385   3
   2   7   0 1117.53 112.578   3
  -2   7   0 980.056 141.555   3
   2   7   1 560.635 104.593   3
  -2   7  -1 240.260 82.9969   3
   2   7   2 8028.10 369.439   3
  -2   7  -2 7781.16 397.973   3
  -2   7  -3 8553.27 433.403   3
   2   7   3 8497.08 410.573   3
   2   7   4 796.000 139.817   3
  -2   7  -4 1156.68 168.993   3
   2   7   5 6670.68 394.990   3
  -2   7  -5 6734.96 395.738   3
   2   7   6 3940.42 316.490   3
  -2   7  -6 3673.46 299.070   3
   2   7   7 3234.15 301.007   3
   2   7   8 3999.10 352.078   3
   2   7   9 1979.83 265.276   3
   2   7  10 1977.32 269.519   3
   2   8 -12 6101.13 544.626   2
  -2   8  12 6527.68 498.960   1
  -2   8  11 966.258 196.440   1
   2   8 -11 957.655 227.423   2
   2   8 -10 4853.36 443.444   2
  -2   8  10 5396.73 413.212   1
  -2   8   9 5841.80 414.250   1
   2   8  -9 5477.45 450.651   2
   2   8  -8 4816.37 402.627   2
  -2   8   8 4642.46 358.759   1
   2   8  -7 7781.43 498.912   2
  -2   8   7 7819.31 456.531   1
  -2   8   6 2543.85 247.483   1
  -2   8   6 2836.03 269.595   2
   2   8  -6 1813.15 237.951   2
  -2   8   5 2602.46 247.753   1
   2   8  -5 2064.31 243.218   2
  -2   8   5 2154.37 220.398   2
  -2   8   4 18072.5 696.773   1
   2   8  -4 18821.5 756.756   2
  -2   8   4 16512.5 650.070   2
  -2   8   4 18376.4 690.332   3
  -2   8   3 3565.30 274.886   1
   2   8  -3 3464.21 292.859   2
  -2   8   3 3031.45 244.652   3
   2   8  -2 6117.31 381.303   2
   2   8  -2 5888.26 212.930   3
  -2   8   2 6118.96 349.399   3
  -2   8   2 6673.66 372.487   1
   2   8  -1 5308.14 344.306   2
   2   8  -1 5108.11 221.990   3
  -2   8   1 5239.81 318.889   3
  -2   8   1 5167.60 325.817   1
   2   8   0 10746.0 395.372   3
  -2   8   0 11231.6 490.991   3
   2   8   1 32800.0 936.559   3
  -2   8  -1 33592.7 1033.56   3
  -2   8  -2 2563.30 112.390   2
   2   8   2 2867.34 211.761   3
  -2   8  -2 3130.18 247.944   3
  -2   8  -3 1220.51 68.9596   2
   2   8   3 1384.50 170.494   3
  -2   8  -3 1698.76 184.741   3
   2   8   4 15147.7 617.740   3
  -2   8  -4 14644.8 617.123   3
   2   8   5 2005.27 223.875   3
  -2   8  -5 2155.63 224.470   3
   2   8   6 5429.50 378.098   3
   2   8   7-56.7496 103.877   3
   2   8   8 292.870 149.395   3
   2   8   9 2956.69 316.778   3
   2   8  10 551.247 163.420   3
  -2   9  12 734.243 186.142   1
   2   9 -11 4361.56 447.058   2
  -2   9  11 4853.97 418.618   1
   2   9 -10 555.997 193.834   2
  -2   9  10 801.807 181.780   1
  -2   9   9 3520.19 326.676   1
   2   9  -9 3536.55 369.477   2
  -2   9   8 629.362 157.936   1
   2   9  -8 422.801 157.207   2
  -2   9   7 6653.66 430.211   1
   2   9  -7 6649.54 465.947   2
   2   9  -6 28882.7 1071.15   2
  -2   9   6 28074.9 995.170   1
  -2   9   6 28056.4 1004.03   2
  -2   9   5 26614.0 939.222   2
   2   9  -5 27977.0 1037.29   2
  -2   9   5 29103.1 986.077   1
  -2   9   4 1706.46 195.671   3
   2   9  -4 1655.72 218.146   2
  -2   9   4 1339.31 182.774   1
  -2   9   3 3421.89 282.077   1
   2   9  -3 3080.87 287.891   2
  -2   9   3 3808.61 278.930   3
   2   9  -2 1768.28 221.329   2
   2   9  -2 1535.53 94.0493   3
  -2   9   2 1632.48 188.916   1
  -2   9   2 1714.54 189.578   3
   2   9  -1 17977.3 525.498   3
  -2   9   1 17979.0 683.953   3
  -2   9   1 17795.3 694.215   1
   2   9   0 5353.90 258.358   3
  -2   9   0 5492.50 334.605   3
   2   9   1 3970.48 238.605   3
  -2   9  -1 4013.93 285.570   3
  -2   9  -2 6576.01 242.817   2
   2   9   2 7204.94 355.690   3
  -2   9  -2 7182.41 394.200   3
  -2   9  -3 3467.38 149.751   2
   2   9   3 3458.93 259.442   3
  -2   9  -3 3405.62 272.287   3
  -2   9  -4 13508.4 589.614   3
   2   9   4 13269.6 574.446   3
  -2   9  -4 12947.7 385.384   2
   2   9   5 3279.36 282.834   3
  -2   9  -5 3582.29 289.062   3
   2   9   6 297.994 117.965   3
   2   9   7 5244.75 394.369   3
   2   9   8 463.016 148.461   3
   2   9   9 112.328 130.907   3
   2   9  10 4637.50 420.312   3
  -2  10  11 146.260 127.046   1
   2  10 -11 258.787 133.727   2
   2  10 -10 580.791 181.844   2
  -2  10  10 1005.67 192.299   1
   2  10  -9 1742.30 272.627   2
  -2  10   9 1977.20 252.670   1
   2  10  -8 7161.02 515.152   2
  -2  10   8 7500.07 481.136   1
  -2  10   7 2613.37 267.103   1
   2  10  -7 2693.00 307.138   2
   2  10  -6 8696.11 538.881   2
  -2  10   6 8805.07 495.094   1
   2  10  -5 22557.5 924.841   2
  -2  10   5 23198.1 872.269   1
   2  10  -4 37217.7 1237.86   2
  -2  10   4 35429.0 1163.02   1
  -2  10   4 34782.7 1136.07   3
   2  10  -3 2351.76 259.452   2
  -2  10   3 1775.31 208.786   1
  -2  10   3 1875.69 206.345   3
  -2  10   2 5408.96 356.541   1
   2  10  -2 5174.75 370.772   2
   2  10  -2 5156.92 193.006   3
  -2  10   2 5442.28 346.327   3
   2  10  -1 6107.53 252.871   3
  -2  10   1 5669.06 353.666   3
  -2  10   1 6478.33 387.478   1
   2  10   0 23552.7 709.826   3
  -2  10   0 23915.3 845.898   3
  -2  10   0 25119.9 876.069   1
  -2  10  -1 8908.57 452.529   3
   2  10   1 8427.46 377.876   3
  -2  10  -2 5458.48 238.289   2
   2  10   2 5438.78 314.783   3
  -2  10  -2 5714.49 359.045   3
  -2  10  -3 9930.86 331.756   2
   2  10   3 9916.15 467.547   3
   2  10   3 10044.9 484.006   1
  -2  10  -3 10107.9 503.353   3
  -2  10  -4 11337.2 367.007   2
   2  10   4 11546.2 539.615   3
   2  10   4 11283.7 544.742   1
  -2  10  -4 11550.0 547.301   3
   2  10   5 1.72592 89.8256   3
  -2  10  -5 127.530 94.2383   3
  -2  10  -5-37.8164 49.4019   2
   2  10   6 2537.48 267.953   3
   2  10   7 1526.23 225.580   3
   2  10   8 2134.25 275.280   3
   2  10   9 3637.02 363.910   3
   2  11 -11 6895.19 571.610   2
  -2  11  11 6814.13 517.606   1
   2  11 -10 936.547 228.152   2
  -2  11  10 731.664 188.003   1
   2  11  -9 548.725 175.502   2
  -2  11   9 714.732 171.715   1
   2  11  -8 4637.88 422.176   2
  -2  11   8 4566.67 387.396   1
   2  11  -7 4478.91 399.591   2
  -2  11   7 3928.84 345.472   1
   2  11  -6 5733.04 442.126   2
  -2  11   6 5771.56 406.677   1
   2  11  -5 4709.77 393.103   2
  -2  11   5 4347.60 346.779   1
  -2  11   4 1349.46 200.068   1
   2  11  -4 1784.02 245.601   2
   2  11  -3 21436.9 890.086   2
  -2  11   3 21833.7 841.955   1
  -2  11   3 22679.3 831.864   3
   2  11  -2 7907.32 487.962   2
  -2  11   2 8242.56 457.376   1
   2  11  -2 7890.58 258.922   3
  -2  11   2 7212.89 422.508   3
   2  11  -1 44585.1 1130.78   3
  -2  11   1 45498.8 1355.98   3
  -2  11   1 45593.8 1378.94   1
   2  11   0 27202.1 804.266   3
  -2  11   0 28377.5 959.895   3
  -2  11   0 28493.9 980.690   1
   2  11   1 258.720 90.6085   1
   2  11   1 199.078 78.4891   3
  -2  11  -1 432.329 113.997   3
  -2  11  -2 8913.51 348.953   2
   2  11   2 8606.61 415.752   3
   2  11   2 8927.30 439.895   1
  -2  11  -2 8719.18 467.613   3
  -2  11  -3 6201.71 389.715   3
  -2  11  -3 6114.66 263.972   2
   2  11   3 6763.28 378.997   3
   2  11   3 6287.86 381.896   1
  -2  11  -4 14289.6 459.195   2
   2  11   4 14225.6 627.058   3
   2  11   4 14932.1 648.745   1
  -2  11  -4 14216.1 636.976   3
  -2  11  -5 25458.0 710.812   2
   2  11   5 24448.8 916.084   3
   2  11   5 23482.1 919.445   1
   2  11   6 10307.6 562.391   3
  -2  11  -6 10554.3 396.918   2
   2  11   6 11233.9 595.325   1
   2  11   7 4412.40 373.233   3
   2  11   8 1134.97 208.774   3
   2  11   9 919.528 205.996   3
   2  12 -10 5487.72 499.824   2
  -2  12  10 5614.11 467.619   1
   2  12  -9 1934.71 296.612   2
  -2  12   9 2051.12 272.937   1
  -2  12   8 1744.06 249.245   1
   2  12  -8 1840.64 282.576   2
   2  12  -7 11060.0 660.190   2
  -2  12   7 10812.8 611.927   1
  -2  12   6 730.039 174.371   1
   2  12  -6 784.250 187.376   2
   2  12  -5 34069.5 1239.24   2
  -2  12   5 31897.4 1139.22   1
   2  12  -4 8630.39 546.029   2
  -2  12   4 8809.70 504.624   1
   2  12  -3 4175.02 367.155   2
  -2  12   3 3613.44 312.474   1
   2  12  -2 21881.4 898.169   2
  -2  12   2 22043.0 848.097   1
   2  12  -2 21495.3 567.685   3
  -2  12   1 28496.8 1015.76   1
   2  12  -1 29438.4 796.786   3
  -2  12   1 28602.2 998.135   3
   2  12   0 17819.2 594.738   3
  -2  12   0 18408.6 738.342   3
  -2  12   0 18933.2 767.028   1
   2  12   1 18385.0 646.735   3
   2  12   1 18613.7 684.134   1
  -2  12  -1 18458.1 749.834   3
  -2  12  -1 20223.4 784.396   1
  -2  12  -2 12261.7 457.654   2
   2  12   2 11558.0 505.838   3
   2  12   2 11760.8 536.316   1
  -2  12  -2 11643.4 562.850   3
  -2  12  -3 18532.6 580.922   2
   2  12   3 17902.4 696.702   3
   2  12   3 16842.7 705.118   1
  -2  12  -3 17182.4 723.253   3
  -2  12  -4 12474.2 437.389   2
   2  12   4 12525.3 602.115   1
   2  12   4 12796.8 596.260   3
   2  12   5 1539.70 218.932   1
  -2  12  -5 1606.22 137.523   2
   2  12   5 1505.33 208.882   3
   2  12   6 4617.98 376.725   3
  -2  12  -6 4703.40 250.305   2
   2  12   6 5213.85 403.137   1
   2  12   7 2655.47 299.476   3
   2  12   8 1525.73 245.880   3
   2  12   9 379.367 146.066   3
   2  13 -10 1277.02 263.345   2
  -2  13  10 1430.36 247.566   1
   2  13  -9 912.120 220.105   2
  -2  13   9 1161.84 218.549   1
  -2  13   8 2652.47 308.391   1
   2  13  -8 2400.55 323.526   2
  -2  13   7 1711.83 243.855   1
   2  13  -7 1808.46 269.390   2
   2  13  -6 27972.8 1145.35   2
  -2  13   6 26973.1 1048.45   1
   2  13  -5 10991.0 649.764   2
  -2  13   5 10840.9 589.609   1
   2  13  -4 29563.6 1136.42   2
  -2  13   4 27552.5 1038.40   1
   2  13  -3 4427.60 383.738   2
  -2  13   3 3740.85 330.602   1
   2  13  -2 7125.31 487.753   2
  -2  13   2 7511.13 462.692   1
   2  13  -2 7878.31 262.990   3
  -2  13   1 10867.0 559.382   1
   2  13  -1 10153.7 373.962   3
   2  13   0 45322.3 1228.38   3
   2  13   0 45745.0 1287.83   1
  -2  13   0 47549.6 1448.34   1
   2  13   1 1380.19 174.593   1
  -2  13  -1 1484.29 211.494   1
   2  13   1 1092.07 146.577   3
  -2  13  -1 1180.11 186.873   3
  -2  13  -2 4711.38 276.030   2
   2  13   2 4792.32 310.861   3
  -2  13  -2 4085.29 323.872   3
  -2  13  -2 5371.86 378.855   1
   2  13   2 3863.03 305.167   1
   2  13   3 1484.88 205.875   1
   2  13   3 1263.42 174.705   3
  -2  13  -3 1483.17 147.000   2
  -2  13  -4 10323.8 402.656   2
   2  13   4 9605.50 529.253   1
   2  13   4 9707.70 515.279   3
   2  13   5 1976.14 249.001   1
  -2  13  -5 2305.86 173.084   2
   2  13   5 1966.89 246.842   3
   2  13   6 2880.47 309.635   1
   2  13   6 2632.14 283.805   3
   2  13   7 3116.24 336.703   1
   2  13   7 2831.38 306.906   3
   2  13   8 849.847 190.873   3
   2  14 -10 2078.93 328.231   2
   2  14  -9 328.672 160.224   2
  -2  14   9 171.860 124.724   1
  -2  14   8 3087.98 342.972   1
   2  14  -8 3074.09 371.101   2
   2  14  -7 4204.83 424.085   2
  -2  14   7 4161.99 382.141   1
  -2  14   6 2440.04 293.323   1
   2  14  -6 2912.30 348.859   2
  -2  14   5 1087.27 203.356   1
   2  14  -5 1168.71 226.261   2
   2  14  -4 15318.8 788.914   2
  -2  14   4 14082.6 698.602   1
   2  14  -3 3728.83 367.332   2
  -2  14   3 4025.74 351.474   1
   2  14  -2 18864.0 857.485   2
  -2  14   2 18419.7 797.702   1
   2  14  -2 18130.5 503.438   3
   2  14  -1 1689.16 136.636   3
  -2  14   1 1452.68 217.048   1
  -2  14   0 3120.50 298.411   1
   2  14   0 3239.65 218.810   3
   2  14   0 3519.41 256.995   1
   2  14   1 6935.18 397.120   1
   2  14   1 7146.94 370.051   3
  -2  14  -1 8144.03 489.195   1
  -2  14  -2 1815.53 187.130   2
   2  14   2 1716.34 205.065   1
  -2  14  -2 1865.26 236.216   1
   2  14   2 1623.61 190.054   3
  -2  14  -3 3925.86 253.752   2
   2  14   3 3768.57 312.547   1
   2  14   3 3752.31 302.109   3
  -2  14  -3 3380.91 314.041   1
  -2  14  -4 2911.01 207.802   2
   2  14   4 2840.37 282.083   3
   2  14   4 3265.07 305.314   1
  -2  14  -5 4341.93 252.959   2
   2  14   5 4164.12 362.892   1
   2  14   5 3682.28 329.411   3
   2  14   6 3075.95 329.896   1
   2  14   6 2863.65 310.773   3
   2  14   7 2471.24 305.857   1
   2  14   7 2559.01 300.460   3
   2  14   8 2418.69 302.895   3
   2  15  -9 4708.99 482.049   2
   2  15  -8 2376.30 351.605   2
  -2  15   8 2676.17 326.471   1
  -2  15   7 952.496 204.037   1
   2  15  -7 932.257 235.942   2
  -2  15   6 241.556 138.718   1
   2  15  -6 324.271 139.637   2
   2  15  -5 4513.20 423.666   2
  -2  15   5 3692.04 356.893   1
   2  15  -4 5077.35 443.540   2
  -2  15   4 5070.87 403.716   1
   2  15  -3 6825.53 508.190   2
  -2  15   3 5698.80 435.051   1
   2  15  -2 4034.85 381.278   2
  -2  15   2 4047.92 357.312   1
   2  15  -2 3814.11 172.847   3
   2  15  -2 3686.44 179.266   3
   2  15  -1 2912.69 185.053   3
  -2  15   1 2783.68 293.344   1
   2  15   0 1876.65 191.836   1
   2  15   0 1807.25 172.708   3
  -2  15   0 1914.64 243.504   1
  -2  15  -1 6019.63 431.103   1
   2  15   1 5976.80 374.024   1
   2  15   1 5882.05 341.976   3
  -2  15  -2 8421.03 427.693   2
   2  15   2 8033.06 459.460   1
   2  15   2 7788.65 427.668   3
  -2  15  -2 8320.17 509.242   1
  -2  15  -3 5880.36 332.283   2
   2  15   3 4912.36 379.317   1
   2  15   3 5371.09 367.996   3
  -2  15  -3 5983.77 427.757   1
   2  15   4 1982.74 244.135   1
  -2  15  -4 2013.03 187.468   2
   2  15   4 2028.57 243.288   3
  -2  15  -4 2134.96 262.975   1
   2  15   5 4177.99 360.722   3
   2  15   5 4050.30 371.183   1
   2  15   6 217.995 125.036   3
   2  15   6 282.657 129.606   1
   2  15   7 2901.12 328.693   3
   2  15   7 2429.13 308.439   1
   2  15   8 2114.66 292.445   3
   2  16  -8 3450.88 413.718   2
  -2  16   8 3074.57 355.235   1
   2  16  -7 17261.2 945.523   2
  -2  16   7 18227.6 887.071   1
  -2  16   6 1357.95 235.039   1
   2  16  -6 756.546 212.235   2
   2  16  -5 3679.13 405.839   2
  -2  16   5 2964.38 320.498   1
   2  16  -4 6725.06 537.693   2
  -2  16   4 6431.89 477.192   1
  -2  16   3 415.760 150.483   1
   2  16  -3 506.034 186.994   2
   2  16  -2 8066.82 572.671   2
  -2  16   2 9184.43 557.559   1
   2  16  -2 8228.28 286.367   3
   2  16  -1 2271.81 166.421   3
   2  16  -1 1956.78 191.538   1
  -2  16   1 2344.55 282.914   1
  -2  16   0 5846.53 433.127   1
   2  16   0 5842.65 355.381   1
   2  16   0 5534.68 306.119   3
  -2  16  -1 3389.64 333.340   1
   2  16   1 3340.33 290.523   1
   2  16   1 3778.56 273.079   3
   2  16   2 866.429 168.001   1
  -2  16  -2 1315.15 179.311   2
  -2  16  -2 1285.31 218.635   1
   2  16   2 1044.69 160.171   3
   2  16   3 1514.20 223.453   1
  -2  16  -3 1992.71 203.735   2
  -2  16  -3 1762.08 255.261   1
   2  16   3 1774.13 216.566   3
   2  16   4 2452.27 286.580   1
  -2  16  -4 2241.09 283.471   1
   2  16   4 2171.45 252.556   3
  -2  16  -5 2410.36 286.351   1
   2  16   5 2371.21 277.256   3
   2  16   5 1910.80 264.323   1
   2  16   6 9668.60 592.652   3
   2  16   6 9801.79 616.894   1
   2  16   7-68.1203 131.741   1
   2  16   7 130.944 130.373   3
   2  17  -8 514.551 175.257   2
  -2  17   7 1823.39 283.595   1
   2  17  -7 1916.13 319.231   2
  -2  17   6 3628.40 379.376   1
   2  17  -6 3315.62 407.017   2
   2  17  -5 8590.74 633.973   2
  -2  17   5 8826.62 589.013   1
   2  17  -4 5507.75 494.903   2
  -2  17   4 4555.48 408.280   1
  -2  17   3 3679.35 362.956   1
   2  17  -3 3739.76 406.259   2
  -2  17   2 1826.62 251.975   1
   2  17  -2 1361.49 235.551   2
   2  17  -1 6826.09 524.764   2
  -2  17   1 6840.49 487.560   1
   2  17  -1 6582.00 306.479   3
   2  17  -1 6579.59 363.027   1
   2  17   0 592.991 138.235   1
   2  17   0 823.392 124.498   3
  -2  17   0 665.761 176.924   1
  -2  17  -1 4367.27 377.714   1
   2  17   1 4188.24 325.351   1
   2  17   1 4547.50 307.382   3
  -2  17  -2 14408.2 722.956   1
  -2  17  -2 15486.5 653.602   2
   2  17   2 13032.9 650.889   1
   2  17   2 14186.3 627.509   3
  -2  17  -3 4341.56 380.946   1
  -2  17  -3 4693.42 326.637   2
   2  17   3 3842.91 351.809   1
   2  17   3 4231.51 339.571   3
   2  17   4 249.054 132.178   1
  -2  17  -4 587.543 161.038   1
   2  17   4 171.353 126.270   3
  -2  17  -5 266.888 123.830   1
   2  17   5 306.968 136.208   1
   2  17   5 384.420 144.965   3
   2  17   6 327.139 141.748   1
  -2  17  -6 482.528 185.446   1
   2  17   6 909.344 207.590   3
   2  17   7 7356.33 540.493   3
   2  18  -7 2530.10 368.882   2
  -2  18   6 309.788 128.231   1
   2  18  -6 565.652 197.252   2
  -2  18   5 2800.52 336.657   1
   2  18  -5 3245.34 402.598   2
  -2  18   4 2138.21 292.788   1
   2  18  -4 2221.94 331.055   2
  -2  18   3 528.197 172.542   1
   2  18  -3 514.274 192.557   2
  -2  18   2 1271.08 219.250   1
   2  18  -2 1161.80 248.168   2
  -2  18   1 734.747 182.320   1
   2  18  -1 492.926 182.370   2
   2  18  -1 538.892 112.549   1
  -2  18   0 7437.53 519.221   1
   2  18   0 7501.58 429.813   1
   2  18   0 7436.24 376.254   3
  -2  18  -1 5922.02 455.497   1
   2  18   1 5569.65 390.536   1
   2  18   1 5820.69 357.216   3
   2  18   2 970.066 182.978   1
  -2  18  -2 1052.41 185.883   2
   2  18   2 519.304 137.000   3
  -2  18  -2 1016.60 206.836   1
  -2  18  -3 3449.23 346.846   1
   2  18   3 3415.07 333.051   1
   2  18   3 3202.41 305.409   3
   2  18   4 2238.59 290.825   1
  -2  18  -4 1523.81 238.050   1
   2  18   4 1617.63 239.314   3
  -2  18  -5 375.243 142.749   1
   2  18   5 185.800 136.735   3
   2  18   5 252.239 128.448   1
   2  18   6 5898.97 474.000   3
   2  18   6 5947.81 491.118   1
  -2  19   5 1604.37 266.913   1
   2  19  -5 1548.69 303.619   2
  -2  19   4 1477.66 253.045   1
   2  19  -4 1615.80 311.440   2
  -2  19   3 1541.94 250.239   1
   2  19  -3 2778.10 364.475   2
  -2  19   2 624.785 166.617   1
   2  19  -2 677.192 197.483   2
   2  19  -1 14511.3 839.534   2
  -2  19   1 13910.4 757.129   1
  -2  19   0 1070.08 234.535   1
   2  19   0 1208.78 177.226   1
  -2  19  -1 6117.50 484.171   1
   2  19   1 5748.96 406.672   1
  -2  19  -2 18348.7 867.384   1
   2  19   2 18572.2 821.294   1
   2  19   2 18147.8 754.690   3
   2  19   3 2274.02 284.371   1
   2  19   3 1940.11 241.300   3
  -2  19  -3 2209.87 284.423   1
   2  19   4 960.575 204.007   1
   2  19   4 896.355 184.933   3
  -2  19  -4 854.956 185.109   1
  -2  19  -5 4768.87 407.294   1
   2  19   5 4680.27 406.231   3
   2  19   5 4912.55 444.157   1
   2  19   6 116.950 137.856   3
  -2  20   4 4888.61 450.444   1
  -2  20   3 502.346 172.739   1
   2  20  -3 29.0638 139.083   2
  -2  20   2 3053.11 357.016   1
   2  20  -2 3447.20 405.796   2
  -2  20   1 1334.69 241.130   1
   2  20  -1 786.392 214.981   2
  -2  20   0 4919.30 440.507   1
  -2  20  -1 4619.26 426.646   1
   2  20   1 4830.68 376.953   1
   2  20   2 599.665 155.605   1
  -2  20  -2 48.2294 105.365   1
   2  20   3 1376.36 242.977   1
  -2  20  -3 1698.68 264.724   1
   2  20   4 4353.75 409.235   1
   2  20   4 4154.76 371.358   3
  -2  20  -4 3650.18 362.936   1
   2  20   5 2094.58 280.390   3
  -2  21   2 451.521 184.710   1
  -2  21   1 1262.17 249.392   1
  -2  21   0 3821.47 391.579   1
  -2  21  -1 5507.40 471.360   1
  -2  21  -2 2503.47 319.938   1
   2  21   2 2432.51 288.453   1
   2  21   3 96.6166 108.154   1
  -2  21  -3-6.79364 111.905   1
   2  21   4 631.329 171.629   1
  -2  22   0 2666.95 340.731   1
  -2  22  -1 1072.71 215.881   1
  -2  22  -2 1536.11 253.070   1
   3 -17   6 1511.05 241.530   3
   3 -16   5 1504.66 240.334   3
   3 -16   6 842.846 186.987   3
   3 -16   7 1775.31 262.534   3
   3 -15   4 3932.86 358.574   3
   3 -15   5 947.151 204.533   3
   3 -15   6 31.3327 111.260   3
   3 -15   7 364.678 134.996   3
  -3 -14   1 6279.52 361.246   1
  -3 -14   0 6117.40 378.514   1
   3 -14   3 2407.26 270.897   3
   3 -14   4 1777.58 244.871   3
   3 -14   5 3390.88 339.462   3
   3 -14   6 2899.09 314.891   3
   3 -14   7 1221.26 216.173   3
   3 -14   8 412.772 137.764   3
  -3 -13   3 1976.14 153.541   1
  -3 -13   2 7106.31 351.767   1
  -3 -13   1 6750.27 368.000   1
  -3 -13   0 4093.38 301.135   1
   3 -13   2 1778.72 232.744   3
   3 -13   3 10217.7 570.021   3
   3 -13   4 8541.91 522.932   3
   3 -13   5 287.026 137.044   3
   3 -13   6 6524.46 471.875   3
   3 -13   7 1940.21 263.394   3
   3 -13   8 215.287 125.893   3
  -3 -12   4 5760.42 221.518   1
  -3 -12   3 7526.67 322.041   1
  -3 -12   1 6957.57 369.271   1
  -3 -12   0 1077.82 154.627   1
  -3 -12  -1 7310.03 423.882   1
   3 -12   2 320.609 123.922   3
   3 -12   3 890.736 169.920   3
   3 -12   4 74.8839 102.421   3
   3 -12   5 6628.80 458.644   3
   3 -12   6 181.978 122.025   3
   3 -12   7 1272.16 223.195   3
   3 -12   8 564.058 169.305   3
  -3 -11   4 7608.64 270.094   1
  -3 -11   3 3382.99 199.409   1
  -3 -11   1 74.8137 60.9435   1
  -3 -11   0 4348.18 295.163   1
  -3 -11  -1 18617.8 726.605   1
   3 -11   1 18120.8 760.382   3
   3 -11   2 19096.7 793.976   3
   3 -11   3 497.253 143.384   3
   3 -11   4 4650.56 365.509   3
   3 -11   5 583.123 151.698   3
   3 -11   6 4154.59 367.605   3
   3 -11   7 2546.34 301.248   3
   3 -11   8 338.999 143.902   3
   3 -11   9 2438.33 309.875   3
  -3 -10   4 1766.83 118.166   1
  -3 -10   3 22519.4 670.610   1
  -3 -10   1 1322.83 152.857   1
   3 -10   0 16833.3 711.278   3
  -3 -10   0 17111.9 649.920   1
   3 -10   1 7769.41 454.747   3
  -3 -10  -1 7553.86 419.208   1
   3 -10   2 20285.7 817.104   3
   3 -10   3 2674.25 268.594   3
   3 -10   4 493.004 137.061   3
   3 -10   5 6793.62 452.469   3
   3 -10   6 4233.96 363.873   3
   3 -10   7 2461.38 286.575   3
   3 -10   8 4849.59 412.255   3
   3 -10   9 512.543 166.329   3
  -3  -9   5 11853.2 325.453   1
  -3  -9   5 13879.6 333.719   1
  -3  -9   4 14155.4 435.361   1
  -3  -9   3 8208.25 331.897   1
  -3  -9   1 17321.3 620.758   1
   3  -9   0 12719.6 597.442   3
  -3  -9   0 13083.6 543.088   1
   3  -9   1 30360.0 1039.27   3
  -3  -9  -1 30041.7 987.927   1
   3  -9   2 9982.49 527.015   3
  -3  -9  -2 9982.47 507.905   1
   3  -9   3 310.153 119.088   3
   3  -9   4 4895.55 372.280   3
   3  -9   5 2306.00 260.352   3
   3  -9   6 9342.00 548.809   3
   3  -9   7 3478.83 339.961   3
   3  -9   8 160.882 118.376   3
   3  -9   9 672.173 184.876   3
  -3  -8   5 6153.27 213.958   1
  -3  -8   5 6029.59 217.848   1
  -3  -8   4 1092.31 96.0570   1
  -3  -8   3 6322.35 284.783   1
  -3  -8   1 1632.60 161.043   1
  -3  -8   0 16041.2 617.040   1
   3  -8   0 17116.8 688.773   3
  -3  -8  -1 7045.37 390.298   1
   3  -8   1 6871.33 415.563   3
   3  -8   2 4437.95 336.700   3
  -3  -8  -2 4303.31 314.587   1
   3  -8   3 2370.63 254.485   3
   3  -8   4 3509.14 310.876   3
   3  -8   5 1205.88 198.390   3
   3  -8   6 2573.24 284.133   3
   3  -8   7 1409.11 232.459   3
   3  -8   8 534.405 165.523   3
   3  -8   9 120.794 124.689   3
  -3  -7   7 6290.30 221.126   3
  -3  -7   6 13938.0 384.863   1
  -3  -7   6 13638.5 388.514   1
  -3  -7   6 17124.5 424.069   3
  -3  -7   5 15653.8 460.942   1
  -3  -7   5 16482.8 456.863   3
  -3  -7   5 15969.3 474.429   1
  -3  -7   4 20874.0 617.244   1
  -3  -7   4 22172.6 600.558   3
  -3  -7   3 3059.95 191.631   1
  -3  -7   3 3177.57 177.274   3
  -3  -7   2 14221.4 484.816   3
  -3  -7   1 3784.75 250.023   1
   3  -7  -1 4408.55 313.517   3
  -3  -7   0 2047.86 193.694   1
   3  -7   0 2414.83 234.207   3
  -3  -7  -1 14468.6 590.128   1
   3  -7   1 14088.5 620.009   3
  -3  -7  -2 10501.5 508.936   1
   3  -7   2 10048.2 515.344   3
   3  -7   3 6056.60 396.361   3
   3  -7   4 1738.09 224.829   3
   3  -7   5 2245.87 254.042   3
   3  -7   6-54.9496 91.0437   3
   3  -7   7 4713.20 386.755   3
   3  -7   8 1689.50 243.614   3
   3  -7   9 1324.84 229.326   3
  -3  -6   8 5773.56 189.653   1
  -3  -6   8 6668.99 269.326   3
  -3  -6   7 5965.44 215.388   1
  -3  -6   7 6040.33 249.078   3
  -3  -6   6 7402.90 279.468   1
  -3  -6   6 8232.43 294.087   3
  -3  -6   5 8667.50 313.977   3
  -3  -6   5 8663.79 321.890   1
  -3  -6   4 6726.47 273.610   3
  -3  -6   3 24204.1 696.636   3
  -3  -6   2 12905.8 457.638   3
  -3  -6   1 7690.52 366.992   1
   3  -6  -1 8239.84 429.741   3
  -3  -6   0 2534.85 217.456   1
  -3  -6   0 2813.52 212.847   3
   3  -6   0 2928.58 255.489   3
  -3  -6  -1 1724.81 186.383   1
   3  -6   1 1677.87 201.194   3
  -3  -6  -2 10173.4 494.683   1
   3  -6   2 9722.19 498.868   3
   3  -6   3 14752.6 644.717   3
   3  -6   4 41188.6 1308.59   3
   3  -6   5 26090.7 974.325   3
   3  -6   6 4906.94 385.957   3
   3  -6   7 307.550 133.347   3
   3  -6   8 1040.59 193.497   3
   3  -6   9 183.557 124.416   3
  -3  -5   9 12738.4 406.275   1
  -3  -5   8 6990.93 271.591   1
  -3  -5   7 2413.99 149.944   1
  -3  -5   7 2738.10 174.936   3
  -3  -5   6 1284.45 114.130   3
  -3  -5   6 1125.78 109.847   1
  -3  -5   5 6100.13 419.833   2
  -3  -5   5 6531.63 277.549   3
  -3  -5   5 6184.37 275.556   1
  -3  -5   4 19665.2 801.598   2
  -3  -5   4 20640.9 614.333   3
  -3  -5   3 1086.98 112.823   3
  -3  -5   2 9537.30 387.848   3
   3  -5  -2 10552.4 487.506   3
   3  -5  -1 20748.3 754.827   3
  -3  -5   0 4029.11 255.494   3
   3  -5   0 3839.44 286.475   3
  -3  -5  -1 560.305 118.413   1
  -3  -5  -1 333.064 91.9540   3
   3  -5   1 449.945 116.825   3
  -3  -5  -2 2520.65 236.285   1
   3  -5   2 2452.38 240.138   3
  -3  -5  -3 9625.79 500.782   1
   3  -5   3 10251.6 513.676   3
   3  -5   4 61566.2 1762.85   3
   3  -5   5 14852.4 681.166   3
   3  -5   6 7227.29 469.079   3
   3  -5   7 2001.75 251.052   3
   3  -5   8 455.606 143.046   3
   3  -5   9 1237.36 224.353   3
   3  -5  10 507.000 158.835   3
  -3  -4   9 3845.99 253.126   3
  -3  -4   9 4636.50 238.298   1
  -3  -4   8 1548.29 133.433   1
  -3  -4   7 1298.05 122.687   1
  -3  -4   6 485.239 85.4354   1
  -3  -4   6 724.464 96.7308   3
  -3  -4   5 698.136 162.833   2
  -3  -4   5 677.055 95.9394   1
  -3  -4   5 682.066 91.9135   3
  -3  -4   4 193.483 104.254   2
  -3  -4   4 291.644 70.6591   3
  -3  -4   3 25624.5 757.956   3
   3  -4  -2 1474.67 179.177   3
   3  -4  -1 2518.09 228.651   3
  -3  -4   0 1268.32 146.013   3
   3  -4   0 1313.12 168.952   3
  -3  -4  -1 8619.96 409.596   3
   3  -4   1 7877.93 425.929   3
  -3  -4  -2 3244.13 257.319   3
  -3  -4  -2 2953.01 251.839   1
   3  -4   2 2873.40 254.520   3
  -3  -4  -3 554.715 128.879   1
   3  -4   3 776.835 148.826   3
   3  -4   4 702.078 150.749   3
   3  -4   5 12208.5 599.498   3
   3  -4   6 7197.09 230.622   2
   3  -4   6 10616.0 547.107   3
   3  -4   7 1600.67 233.704   3
   3  -4   8 2740.56 304.948   3
   3  -4   9 996.513 205.475   3
   3  -4  10 159.848 116.602   3
  -3  -3  10 7811.98 365.279   1
  -3  -3   9 10750.2 428.339   1
  -3  -3   9 9098.74 437.255   3
  -3  -3   8 835.232 117.220   1
  -3  -3   8 855.626 119.235   3
  -3  -3   7 4062.25 239.020   1
  -3  -3   6 11764.8 444.686   1
  -3  -3   5 2004.96 245.983   2
  -3  -3   5 2236.87 174.053   1
  -3  -3   4 17776.0 723.590   2
   3  -3  -4 17962.8 656.694   2
  -3  -3   3 705.225 141.154   2
   3  -3  -3 480.770 98.4288   2
   3  -3  -2 3369.10 210.150   2
   3  -3  -2 3267.27 248.569   3
   3  -3  -1 4078.90 208.796   2
   3  -3  -1 4283.51 286.625   3
   3  -3   0 9545.20 312.630   2
  -3  -3   0 9286.91 420.150   3
   3  -3   0 9247.53 448.320   3
  -3  -3  -1 987.759 140.848   3
   3  -3   1 872.745 142.782   3
  -3  -3  -2 6402.10 365.815   3
   3  -3   2 5651.87 356.915   3
  -3  -3  -3 6891.24 399.755   3
   3  -3   3 6271.46 392.197   3
  -3  -3  -3 6731.85 403.509   1
   3  -3   4 12128.0 575.441   3
   3  -3   5 5294.61 185.001   2
   3  -3   5 6598.68 415.236   3
   3  -3   6 11195.3 370.843   2
   3  -3   6 12348.8 612.089   3
   3  -3   7 10872.8 594.844   3
   3  -3   8 618.109 152.128   3
   3  -3   9 2377.78 298.516   3
   3  -3  10 1824.33 268.659   3
  -3  -2  10 4145.10 273.179   1
  -3  -2   9 1103.84 140.787   1
  -3  -2   9 770.420 130.099   3
  -3  -2   8 11759.6 473.765   1
  -3  -2   8 11151.1 486.153   3
  -3  -2   7 15812.1 556.743   1
   3  -2  -7 13453.6 653.364   2
  -3  -2   7 14476.2 555.220   3
  -3  -2   6 23995.0 669.583   1
  -3  -2   6 23754.2 874.034   2
   3  -2  -6 23007.9 799.358   2
  -3  -2   5 13058.6 622.498   2
   3  -2  -5 13630.7 585.796   2
  -3  -2   5 12794.5 487.331   1
  -3  -2   4 4030.01 304.751   2
   3  -2  -4 3719.14 269.305   2
  -3  -2   3 8241.78 428.972   2
   3  -2  -3 8571.97 395.572   2
   3  -2  -2 21846.1 692.243   2
   3  -2  -2 22095.8 749.615   3
   3  -2  -1 496.498 78.3705   2
  -3  -2   1 480.644 104.331   3
   3  -2  -1 612.547 122.777   3
   3  -2   0 18651.2 544.341   2
  -3  -2   0 19093.2 664.381   3
   3  -2   0 18636.0 682.124   3
   3  -2   1 4341.27 177.928   2
  -3  -2  -1 4478.09 288.696   3
   3  -2   1 4063.55 288.041   3
   3  -2   2 18895.5 494.191   2
  -3  -2  -2 20806.6 736.252   3
   3  -2   2 20222.4 739.610   3
   3  -2   3 4883.19 176.692   2
  -3  -2  -3 6088.16 369.203   3
   3  -2   3 5727.25 364.062   3
   3  -2   4 5471.33 206.568   2
   3  -2   4 6109.64 387.576   3
   3  -2   5 23323.2 643.116   2
   3  -2   5 23390.7 886.754   3
   3  -2   6 102.641 50.5392   2
   3  -2   6 440.999 140.277   3
   3  -2   7 2568.30 279.495   3
   3  -2   8 6144.88 460.048   3
   3  -2   9 649.965 180.289   3
   3  -2  10 4470.66 420.257   3
  -3  -1  11 774.994 135.149   1
  -3  -1  10 860.940 136.995   1
  -3  -1   9 803.025 138.136   3
  -3  -1   9 1028.51 144.700   1
  -3  -1   8 2984.27 230.038   1
  -3  -1   8 3315.19 250.323   3
   3  -1  -8 3072.34 309.109   2
  -3  -1   7 51490.3 1365.88   1
   3  -1  -7 47434.2 1513.97   2
  -3  -1   7 48957.7 1371.07   3
  -3  -1   6 8613.53 392.079   1
  -3  -1   6 8403.28 506.669   2
   3  -1  -6 8323.99 471.333   2
  -3  -1   6 8728.45 404.914   3
  -3  -1   5 15273.4 677.622   2
   3  -1  -5 15231.9 641.523   2
  -3  -1   5 15387.6 565.133   3
  -3  -1   5 15924.2 570.500   1
  -3  -1   4 1176.10 175.260   2
   3  -1  -4 614.680 123.991   2
   3  -1  -3 2046.04 189.064   2
  -3  -1   3 1780.42 192.732   2
  -3  -1   2 17066.5 619.244   2
   3  -1  -2 16359.2 576.688   2
   3  -1  -2 16792.3 618.685   3
   3  -1  -1 28853.4 829.958   2
   3  -1  -1 29354.0 911.811   3
  -3  -1   1 29483.5 902.638   3
   3  -1   0 5246.18 242.611   2
  -3  -1   0 5230.86 307.087   3
   3  -1   0 5368.78 319.364   3
   3  -1   1 21890.9 617.096   2
  -3  -1  -1 22866.8 773.747   3
   3  -1   1 22232.3 773.277   3
   3  -1   2 9639.59 328.154   2
  -3  -1  -2 10590.6 488.557   3
   3  -1   2 10161.8 484.574   3
   3  -1   3 5270.18 221.200   2
  -3  -1  -3 6025.64 368.749   3
   3  -1   3 5252.31 350.910   3
   3  -1   4 1391.10 192.685   3
   3  -1   5 946.222 105.852   2
   3  -1   5 1011.10 180.267   3
   3  -1   6 4249.30 243.381   2
   3  -1   6 3714.30 330.013   3
   3  -1   7 3140.67 309.538   3
   3  -1   8 366.067 149.032   3
   3  -1   9 1076.50 212.471   3
   3  -1  10 63.5846 117.221   3
  -3   0  11-3.04599 68.5528   1
  -3   0  10 788.391 135.187   1
  -3   0   9 13324.9 561.213   1
   3   0  -9 11927.9 661.248   2
  -3   0   9 11508.9 543.830   3
  -3   0   8 1547.86 172.692   1
   3   0  -8 1678.44 233.639   2
  -3   0   8 1566.66 177.697   3
  -3   0   7 55888.6 1498.20   1
   3   0  -7 52305.8 1642.22   2
  -3   0   7 54737.6 1507.39   3
  -3   0   6 847.090 173.497   2
   3   0  -6 1363.15 194.166   2
  -3   0   6 1532.44 165.586   1
  -3   0   6 1409.41 162.703   3
  -3   0   5 10263.1 526.890   2
   3   0  -5 9675.08 494.373   2
  -3   0   5 9602.31 435.714   3
  -3   0   5 10447.7 446.208   1
  -3   0   4 26034.2 897.218   2
   3   0  -4 25323.1 875.188   2
  -3   0   4 26409.0 827.227   3
  -3   0   3 84323.7 2163.62   2
   3   0  -3 82805.7 2134.92   2
  -3   0   3 85766.4 2121.39   3
   3   0  -3 85352.8 2116.87   3
  -3   0   2 4906.17 291.846   2
   3   0  -2 4436.78 266.210   2
  -3   0   2 4505.09 276.781   3
   3   0  -2 4647.63 284.331   3
   3   0  -1 5458.73 281.136   2
  -3   0   1 5417.22 310.097   3
   3   0  -1 5656.16 317.094   3
   3   0   0 9008.95 363.747   2
  -3   0   0 10054.1 451.056   3
   3   0   0 9669.62 435.954   3
   3   0   1 3458.42 196.538   2
  -3   0  -1 3882.59 273.943   3
   3   0   1 3671.17 266.416   3
   3   0   2 74.4722 43.0659   2
  -3   0  -2 37.6660 72.9460   3
   3   0   2 128.292 89.7431   3
  -3   0  -3 12951.4 572.238   3
   3   0   3 11631.5 545.433   3
   3   0   4 610.094 144.941   3
   3   0   5 5075.45 370.856   3
   3   0   6 613.075 158.615   3
   3   0   7 772.302 126.452   2
   3   0   7 446.705 147.607   3
   3   0   8 887.731 193.437   3
   3   0   9 1195.42 218.050   3
   3   0  10 578.759 171.786   3
  -3   1  11 930.943 164.710   1
  -3   1  10 791.874 148.044   1
   3   1 -10 859.574 211.236   2
  -3   1   9 957.088 153.698   1
   3   1  -9 1071.81 218.203   2
  -3   1   8 3423.00 268.027   1
   3   1  -8 3506.99 338.707   2
  -3   1   8 3167.83 266.048   3
  -3   1   7 50095.8 1392.09   1
   3   1  -7 46528.8 1513.61   2
  -3   1   7 48932.7 1395.75   3
  -3   1   6 9031.60 425.084   1
  -3   1   6 8340.16 493.486   2
   3   1  -6 7868.84 470.766   2
  -3   1   6 8668.39 428.462   3
  -3   1   5 16794.3 698.652   2
   3   1  -5 15749.0 673.815   2
  -3   1   5 15771.2 608.955   3
  -3   1   5 16682.7 617.527   1
  -3   1   4 790.167 138.790   2
   3   1  -4 789.584 148.943   2
  -3   1   4 694.703 121.145   3
   3   1  -3 1752.23 169.088   3
  -3   1   3 1585.46 171.903   2
  -3   1   3 1735.94 179.299   3
   3   1  -3 1766.37 189.363   2
  -3   1   2 16290.0 583.824   2
   3   1  -2 15907.3 593.893   2
  -3   1   2 16453.8 610.520   3
   3   1  -2 16974.3 592.254   3
   3   1  -1 28479.5 871.684   2
  -3   1   1 30761.4 932.261   3
   3   1  -1 29157.0 898.613   3
   3   1   0 5084.38 270.512   2
  -3   1   0 5492.15 329.841   3
   3   1   0 5115.57 303.793   3
   3   1   1 21524.2 680.002   2
  -3   1  -1 23252.8 791.367   3
   3   1   1 22071.1 762.760   3
   3   1   2 9719.29 388.207   2
  -3   1  -2 10296.1 490.741   3
   3   1   2 10245.0 478.137   3
  -3   1  -3 5937.81 374.014   3
   3   1   3 5825.16 363.749   3
   3   1   4 1147.87 169.386   3
   3   1   5 945.924 173.035   3
   3   1   6 4263.88 351.178   3
   3   1   7 2956.82 241.979   2
   3   1   7 2651.95 300.063   3
   3   1   8 43.6036 118.243   3
   3   1   9 1292.57 233.297   3
  -3   2  12-35.3121 82.0191   1
   3   2 -11 5153.79 473.493   2
  -3   2  11 6120.06 409.975   1
   3   2 -10 3722.62 381.290   2
  -3   2  10 3859.70 318.596   1
  -3   2   9 1304.48 182.358   1
   3   2  -9 1118.06 220.907   2
  -3   2   8 11104.9 518.556   1
   3   2  -8 10251.6 596.500   2
  -3   2   7 14592.0 612.782   1
   3   2  -7 13571.3 679.971   2
  -3   2   7 14793.8 616.342   3
  -3   2   6 23073.4 799.896   1
  -3   2   6 23158.8 901.646   2
   3   2  -6 22305.8 885.423   2
  -3   2   6 23959.2 815.516   3
  -3   2   5 14292.2 624.037   2
   3   2  -5 13051.7 604.080   2
  -3   2   5 13492.0 556.859   3
  -3   2   5 12870.6 543.760   1
  -3   2   4 3969.31 289.722   2
   3   2  -4 3508.24 278.620   2
  -3   2   4 4261.48 280.527   3
  -3   2   4 3452.13 260.090   1
  -3   2   3 8569.62 410.069   2
   3   2  -3 7767.10 414.819   2
  -3   2   3 8834.49 418.410   3
   3   2  -3 8654.75 379.305   3
  -3   2   2 21583.7 693.198   2
   3   2  -2 20100.7 715.937   2
  -3   2   2 22158.6 750.314   3
   3   2  -2 20529.0 685.975   3
  -3   2   1 440.291 80.7566   2
   3   2  -1 476.251 107.180   2
  -3   2   1 407.299 104.688   3
   3   2  -1 411.105 109.777   3
   3   2   0 18267.2 632.199   2
  -3   2   0 18520.8 685.353   3
   3   2   0 18300.7 651.011   3
   3   2   1 4425.01 261.476   2
  -3   2  -1 4521.25 309.137   3
   3   2   1 4645.97 294.393   3
  -3   2  -2 20947.9 779.609   3
   3   2   2 21418.7 756.083   3
  -3   2  -3 5653.57 368.078   3
   3   2   3 6099.57 369.048   3
   3   2   4 5771.68 376.190   3
   3   2   5 23203.8 887.472   3
   3   2   6 4.64706 99.0634   3
   3   2   7 2679.76 288.976   3
   3   2   8 6132.43 456.085   3
   3   2   9 916.281 199.918   3
  -3   3  12 7605.34 498.594   1
   3   3 -11-89.9871 154.222   2
  -3   3  11 99.0569 87.4081   1
   3   3 -10 6771.51 527.478   2
  -3   3  10 7437.24 453.391   1
  -3   3   9 9659.86 513.351   1
   3   3  -9 9491.54 600.366   2
  -3   3   8 874.418 152.738   1
   3   3  -8 802.278 188.153   2
  -3   3   7 3229.98 280.131   1
   3   3  -7 3381.10 318.538   2
  -3   3   7 3486.59 279.339   3
  -3   3   6 11180.6 516.610   1
  -3   3   6 11937.4 595.032   2
   3   3  -6 11518.1 588.999   2
  -3   3   6 11457.3 529.324   3
  -3   3   5 2096.69 226.239   2
   3   3  -5 1864.53 223.439   2
  -3   3   5 1766.67 192.142   1
  -3   3   5 1906.80 199.047   3
  -3   3   4 16264.9 655.669   2
   3   3  -4 16237.8 675.454   2
  -3   3   4 18022.7 664.677   3
  -3   3   4 17052.1 651.486   1
  -3   3   3 410.534 97.5422   2
   3   3  -3 447.730 124.109   2
  -3   3   3 602.690 123.870   3
   3   3  -3 571.645 100.912   3
  -3   3   2 3319.34 221.620   2
   3   3  -2 3282.32 258.314   2
  -3   3   2 3568.33 262.240   3
   3   3  -2 3965.59 242.988   3
  -3   3   1 3954.12 216.895   2
   3   3  -1 4285.93 278.565   2
  -3   3   1 4247.57 290.486   3
   3   3  -1 4077.00 253.186   3
   3   3   0 9830.53 434.288   2
  -3   3   0 10204.1 475.917   3
   3   3   0 9526.08 428.132   3
   3   3   1 1031.58 141.236   2
  -3   3  -1 1324.86 177.004   3
   3   3   1 1267.97 160.295   3
  -3   3  -2 6446.22 380.370   3
   3   3   2 5883.42 349.251   3
  -3   3  -3 6628.52 404.198   3
   3   3   3 6401.88 388.982   3
   3   3   4 12142.7 575.675   3
   3   3   5 6700.92 429.593   3
   3   3   6 11843.4 607.042   3
   3   3   7 10134.8 579.043   3
   3   3   8 423.317 146.606   3
   3   3   9 2711.15 314.164   3
  -3   4  13 259.939 124.916   1
  -3   4  12 1017.61 187.717   1
   3   4 -11 5628.15 504.813   2
  -3   4  11 5773.27 419.988   1
  -3   4  10 2065.71 244.524   1
   3   4 -10 1787.01 273.058   2
   3   4  -9 3454.41 366.315   2
  -3   4   9 3923.60 325.102   1
  -3   4   8 1332.63 191.006   1
   3   4  -8 1356.15 227.782   2
  -3   4   7 1206.28 181.435   1
   3   4  -7 1087.83 187.042   2
  -3   4   6 414.082 115.736   2
   3   4  -6 253.040 97.0036   2
  -3   4   6 416.897 117.338   1
  -3   4   6 497.920 125.065   3
  -3   4   5 583.058 130.203   2
   3   4  -5 375.971 124.589   2
  -3   4   5 519.018 123.257   1
  -3   4   5 658.076 137.779   3
  -3   4   4 266.333 101.150   1
   3   4  -4 328.633 122.578   2
  -3   4   4 117.760 88.1981   2
  -3   4   4 266.048 90.1972   3
   3   4  -3 25890.8 895.056   2
  -3   4   3 25446.1 828.380   2
  -3   4   3 26243.6 878.836   3
   3   4  -3 25455.2 766.307   3
   3   4  -2 1412.45 181.085   2
  -3   4   2 1348.64 142.743   2
  -3   4   2 1516.43 179.006   3
   3   4  -2 1468.10 146.601   3
  -3   4   1 2691.81 169.477   2
   3   4  -1 2883.04 243.108   2
  -3   4   1 3031.34 251.048   3
   3   4  -1 2909.08 210.966   3
   3   4   0 1120.83 153.707   2
  -3   4   0 1371.36 175.890   3
   3   4   0 1017.43 140.232   3
   3   4   1 7521.12 391.276   2
  -3   4  -1 8671.75 448.108   3
   3   4   1 8094.04 398.174   3
  -3   4  -2 2715.15 250.332   3
   3   4   2 2891.52 240.302   3
   3   4   3 624.578 135.748   3
   3   4   4 613.518 150.920   3
   3   4   5 12128.0 598.648   3
   3   4   6 10904.0 576.514   3
   3   4   7 1983.58 256.555   3
   3   4   8 2602.46 293.872   3
   3   4   9 1136.49 221.402   3
  -3   5  13 614.277 179.955   1
  -3   5  12 5199.13 426.152   1
   3   5 -11 385.413 196.889   2
  -3   5  11 66.8519 131.589   1
  -3   5  10 3072.09 309.376   1
   3   5 -10 3355.57 381.297   2
   3   5  -9 10980.2 667.062   2
  -3   5   9 11387.3 584.810   1
  -3   5   8 5716.37 388.310   1
   3   5  -8 5424.21 440.324   2
  -3   5   7 2335.60 242.227   1
   3   5  -7 2254.21 272.902   2
  -3   5   6 1519.72 217.805   2
   3   5  -6 1014.34 178.447   2
  -3   5   6 1469.04 196.764   1
  -3   5   5 6725.98 399.656   1
   3   5  -5 5911.70 411.146   2
  -3   5   5 6867.07 413.114   2
  -3   5   5 6851.69 397.980   3
   3   5  -4 20464.4 809.284   2
  -3   5   4 20287.7 750.405   2
  -3   5   4 20551.2 765.980   3
  -3   5   4 20737.1 775.843   1
   3   5  -3 1113.09 175.270   2
  -3   5   3 1109.93 145.847   2
  -3   5   3 1372.83 174.956   3
   3   5  -3 1054.10 117.806   3
   3   5  -2 9284.24 477.705   2
  -3   5   2 9118.56 391.566   2
  -3   5   2 9924.12 479.839   3
   3   5  -2 10116.1 396.358   3
   3   5  -1 21775.3 786.792   2
  -3   5   1 20580.0 619.744   2
  -3   5   1 21811.3 791.072   3
   3   5  -1 22011.1 695.568   3
   3   5   0 3990.66 286.454   2
   3   5   0 3914.59 257.677   3
  -3   5   0 4248.04 304.917   3
  -3   5  -1 427.523 111.662   3
   3   5   1 345.558 101.094   3
  -3   5  -2 2579.74 251.545   3
   3   5   2 2518.82 229.155   3
   3   5   3 8958.87 462.250   3
   3   5   4 62678.8 1765.09   3
   3   5   5 13541.8 640.348   3
   3   5   6 7625.35 478.471   3
   3   5   7 2333.69 279.419   3
   3   5   8 746.767 187.692   3
   3   5   9 1749.69 265.312   3
  -3   6  13 1840.89 270.797   1
  -3   6  12 450.167 151.056   1
   3   6 -11 12407.2 767.122   2
  -3   6  11 11037.6 640.918   1
   3   6 -10 5295.34 474.720   2
  -3   6  10 5619.00 424.683   1
  -3   6   9 309.766 135.901   1
   3   6  -9 186.042 139.416   2
  -3   6   8 6380.03 422.245   1
   3   6  -8 6429.16 486.713   2
  -3   6   7 5835.12 396.520   1
   3   6  -7 5919.35 446.242   2
  -3   6   6 7668.58 447.832   1
   3   6  -6 7540.00 487.748   2
  -3   6   6 7726.37 470.395   2
  -3   6   5 9099.06 484.802   1
   3   6  -5 8705.15 510.909   2
  -3   6   5 8595.97 475.422   2
   3   6  -4 6548.42 423.693   2
  -3   6   4 6181.48 371.090   2
  -3   6   4 5965.81 376.011   3
  -3   6   4 6454.31 392.221   1
   3   6  -3 23710.5 888.775   2
  -3   6   3 23041.1 781.717   2
  -3   6   3 24624.3 866.501   3
   3   6  -3 23478.7 693.513   3
  -3   6   3 23764.4 860.954   1
   3   6  -2 12618.0 585.817   2
  -3   6   2 12197.3 471.149   2
  -3   6   2 13902.4 589.112   3
   3   6  -2 12358.7 455.676   3
   3   6  -1 8180.46 450.736   2
  -3   6   1 7884.74 311.769   2
   3   6  -1 7923.36 356.633   3
  -3   6   1 8423.48 447.898   3
   3   6   0 2573.95 243.256   2
  -3   6   0 2279.93 115.988   2
   3   6   0 2646.14 205.168   3
  -3   6   0 2809.90 254.902   3
   3   6   1 1548.98 178.719   3
  -3   6  -1 1622.66 197.200   3
   3   6   2 9468.38 460.870   3
   3   6   3 15637.1 651.600   3
   3   6   4 40158.9 1261.56   3
   3   6   5 25748.1 958.444   3
   3   6   6 4908.58 380.975   3
   3   6   7 312.605 123.640   3
   3   6   8 1631.18 248.952   3
   3   6   9 124.182 116.504   3
  -3   7  12 703.733 168.615   1
   3   7 -11 1264.44 266.509   2
  -3   7  11 793.229 183.265   1
  -3   7  10 3682.84 359.599   1
   3   7 -10 2735.58 351.309   2
   3   7  -9 5053.55 455.969   2
  -3   7   9 4745.77 383.440   1
  -3   7   8 1006.19 178.161   1
   3   7  -8 1272.42 228.613   2
  -3   7   7 5628.31 397.760   1
   3   7  -7 5551.47 439.754   2
  -3   7   6 17053.0 720.092   1
   3   7  -6 15680.6 755.538   2
  -3   7   6 15032.0 707.236   2
  -3   7   5 16731.4 703.431   1
   3   7  -5 15518.8 734.006   2
  -3   7   5 16403.7 697.934   2
   3   7  -4 21354.4 865.915   2
  -3   7   4 21833.5 792.252   2
  -3   7   4 20809.4 816.383   1
   3   7  -3 3297.55 301.377   2
  -3   7   3 3049.49 238.888   2
  -3   7   3 3419.62 286.881   3
   3   7  -3 3334.25 189.747   3
  -3   7   3 3247.34 286.739   1
   3   7  -2 13886.2 638.884   2
  -3   7   2 13497.6 506.056   2
   3   7  -2 13684.4 477.499   3
  -3   7   2 14049.9 616.885   3
   3   7  -1 4012.77 318.525   2
  -3   7   1 3533.91 198.287   2
   3   7  -1 3847.28 231.060   3
  -3   7   1 4075.70 309.361   3
  -3   7   0 1826.20 100.416   2
   3   7   0 2166.57 232.645   2
   3   7   0 2132.89 191.492   3
  -3   7   0 1985.15 219.780   3
   3   7   1 14228.0 572.551   3
  -3   7  -1 15620.8 663.055   3
   3   7   2 10228.0 481.605   3
   3   7   3 5361.85 355.244   3
   3   7   4 1469.28 206.308   3
   3   7   5 2293.31 255.287   3
   3   7   6 123.699 110.016   3
   3   7   7 4896.97 402.968   3
   3   7   8 1518.93 244.353   3
   3   7   9 1929.27 278.459   3
  -3   8  12 1259.08 232.976   1
  -3   8  11 4613.98 410.467   1
  -3   8  10 2595.21 313.844   1
   3   8 -10 2591.79 344.458   2
  -3   8   9 2440.90 281.805   1
   3   8  -9 2051.57 296.621   2
   3   8  -8 6318.46 495.155   2
  -3   8   8 6027.83 432.946   1
  -3   8   7 6653.61 445.478   1
   3   8  -7 7118.72 510.732   2
  -3   8   6 17447.0 755.308   1
   3   8  -6 16578.9 797.399   2
  -3   8   5 6883.82 433.623   1
   3   8  -5 7273.11 480.657   2
  -3   8   5 6188.43 406.300   2
   3   8  -4 1034.76 184.144   2
  -3   8   4 891.157 171.674   1
  -3   8   4 1053.42 164.771   2
   3   8  -3 6719.91 445.456   2
  -3   8   3 6700.89 367.710   2
   3   8  -3 7031.37 281.576   3
  -3   8   3 6486.95 418.742   1
   3   8  -2 8578.80 491.723   2
  -3   8   2 8259.90 374.603   2
   3   8  -2 7919.88 330.830   3
  -3   8   2 7891.67 465.644   1
  -3   8   1 1859.29 142.718   2
   3   8  -1 1962.01 237.158   2
   3   8  -1 1887.50 165.522   3
   3   8   0 16715.9 708.529   2
  -3   8   0 15712.1 442.644   2
   3   8   0 17103.8 598.024   3
   3   8   1 6628.18 359.741   3
   3   8   2 4535.39 309.152   3
   3   8   3 2172.02 223.680   3
   3   8   4 4203.00 328.233   3
   3   8   5 1217.53 190.981   3
   3   8   6 2497.01 279.703   3
   3   8   7 1615.41 243.619   3
   3   8   8 563.444 172.803   3
  -3   9  11 4886.87 433.314   1
  -3   9  10 3466.94 360.701   1
   3   9 -10 3807.64 426.374   2
  -3   9   9 3.59344 106.760   1
   3   9  -9 135.784 129.760   2
  -3   9   8 500.604 148.995   1
   3   9  -8 552.394 166.841   2
   3   9  -7 5060.84 434.696   2
  -3   9   7 5027.89 392.703   1
  -3   9   6 2487.68 271.932   1
   3   9  -6 2687.41 317.323   2
  -3   9   5 20125.4 822.197   1
   3   9  -5 19956.3 872.753   2
  -3   9   5 18362.1 773.249   2
  -3   9   4 14885.6 684.446   1
   3   9  -4 15944.2 752.575   2
  -3   9   4 14335.7 627.269   2
   3   9  -3 8107.59 506.857   2
  -3   9   3 8638.47 424.188   2
   3   9  -3 8028.89 298.771   3
  -3   9   3 8408.77 490.867   1
   3   9  -2 12481.2 629.290   2
  -3   9   2 12251.3 487.733   2
   3   9  -2 11662.6 419.766   3
  -3   9   2 11752.0 593.154   1
   3   9  -1 17661.3 772.750   2
  -3   9   1 18987.4 590.208   2
   3   9  -1 17868.7 600.514   3
   3   9   0 12630.7 628.770   2
  -3   9   0 13002.7 391.349   2
   3   9   0 13350.3 516.043   3
   3   9   1 29442.8 932.929   3
   3   9   2 10178.2 485.449   3
   3   9   3 405.518 126.412   3
   3   9   4 4951.96 363.000   3
   3   9   5 2561.30 272.954   3
   3   9   6 10187.8 584.516   3
   3   9   7 3087.85 329.335   3
   3   9   8-66.3438 121.238   3
  -3  10  11 769.571 185.539   1
   3  10 -10 4975.13 496.682   2
  -3  10  10 5891.67 472.535   1
  -3  10   9 158.746 135.978   1
   3  10  -9 1.05928 150.811   2
   3  10  -8 9785.69 646.026   2
  -3  10   8 8767.00 554.426   1
  -3  10   7-27.8755 94.5213   1
   3  10  -7 206.934 129.329   2
  -3  10   6 7655.40 490.886   1
   3  10  -6 7196.30 520.130   2
  -3  10   5 13068.0 652.186   1
   3  10  -5 13719.8 719.603   2
  -3  10   5 11917.7 600.756   2
   3  10  -4 1836.74 253.052   2
  -3  10   4 1431.59 189.912   2
  -3  10   4 1805.61 230.049   1
   3  10  -3 21277.8 910.057   2
  -3  10   3 20595.2 759.829   2
   3  10  -3 21805.4 588.308   3
  -3  10   3 20909.4 866.519   1
   3  10  -2 3515.69 335.011   2
  -3  10   2 3467.32 244.589   2
   3  10  -2 3454.52 195.755   3
  -3  10   2 3508.86 319.474   1
   3  10  -1 1506.54 226.155   2
  -3  10   1 1729.61 228.605   1
  -3  10   1 1289.76 133.408   2
   3  10  -1 1464.77 143.753   3
   3  10   0 16290.1 747.046   2
  -3  10   0 16484.8 490.384   2
   3  10   0 16256.3 594.823   3
   3  10   1 7557.69 391.504   3
   3  10   2 19609.6 738.396   3
   3  10   3 2305.47 240.443   3
   3  10   4 513.495 144.072   3
   3  10   5 6722.66 449.142   3
   3  10   6 4234.22 375.614   3
   3  10   7 2348.98 289.411   3
   3  10   8 5143.48 444.973   3
  -3  11  10 2209.57 300.439   1
  -3  11   9 2546.94 305.343   1
   3  11  -9 1640.37 288.022   2
   3  11  -8 4268.97 435.448   2
  -3  11   8 5075.68 417.735   1
  -3  11   7 1589.32 240.114   1
   3  11  -7 1379.54 245.315   2
   3  11  -6 6917.86 527.453   2
  -3  11   6 6286.60 457.323   1
   3  11  -5 1766.33 263.074   2
  -3  11   5 1396.96 200.115   2
  -3  11   5 1773.32 242.577   1
  -3  11   4 7917.46 494.972   1
   3  11  -4 7395.91 517.745   2
  -3  11   4 6757.18 416.578   2
  -3  11   3 3394.70 317.631   1
   3  11  -3 3320.40 341.345   2
  -3  11   3 2895.53 247.313   2
   3  11  -3 3131.20 147.478   3
   3  11  -2 3399.07 340.266   2
  -3  11   2 3655.34 257.798   2
   3  11  -2 4353.17 217.387   3
  -3  11   2 4383.19 370.182   1
   3  11  -1 81.1530 97.3592   2
  -3  11   1 174.674 114.205   1
  -3  11   1 73.2519 52.9661   2
   3  11  -1 190.959 71.1686   3
  -3  11   0 4451.76 216.921   2
   3  11   0 4236.58 267.357   3
  -3  11  -1 12769.9 368.754   2
  -3  11  -1 15524.7 372.350   2
   3  11   2 19695.9 744.688   3
   3  11   3 669.571 158.275   3
   3  11   4 5356.90 389.591   3
   3  11   5 824.926 177.193   3
   3  11   6 3664.59 350.675   3
   3  11   7 2833.92 324.616   3
   3  11   8 146.018 125.693   3
  -3  12   9 24.8918 105.637   1
   3  12  -9 112.574 119.650   2
  -3  12   8 3866.59 372.705   1
   3  12  -8 3668.70 407.617   2
  -3  12   7 320.993 122.711   1
   3  12  -7-135.807 136.874   2
   3  12  -6 4355.36 418.841   2
  -3  12   6 3604.43 350.287   1
  -3  12   5 4747.77 399.894   1
   3  12  -5 4589.72 422.436   2
  -3  12   4 6334.90 453.252   1
   3  12  -4 6494.54 493.909   2
  -3  12   4 5266.37 367.754   2
  -3  12   3 6582.33 460.155   1
   3  12  -3 7268.24 514.360   2
  -3  12   3 6132.36 371.089   2
   3  12  -3 5839.28 199.760   3
   3  12  -2 17051.9 823.281   2
  -3  12   2 15492.7 620.006   2
   3  12  -2 17281.8 525.249   3
  -3  12   2 18169.9 804.598   1
   3  12  -1 7159.41 501.000   2
  -3  12   1 6766.76 336.221   2
   3  12  -1 6658.48 315.802   3
  -3  12   1 7323.00 486.602   1
  -3  12   0 1124.93 209.547   1
  -3  12   0 1201.91 120.994   2
   3  12   0 1173.86 143.800   3
  -3  12  -1 6755.43 248.685   2
  -3  12  -1 7341.37 249.313   2
   3  12   1 7925.83 399.324   3
   3  12   2 156.605 94.0317   3
   3  12   3 792.504 163.797   3
   3  12   4 279.745 126.290   3
   3  12   5 6870.59 469.076   3
   3  12   6 167.260 106.383   3
   3  12   7 1356.03 228.977   3
  -3  13   9 8006.60 572.298   1
  -3  13   8 510.744 166.222   1
   3  13  -8 320.691 157.787   2
  -3  13   7 3084.79 339.979   1
   3  13  -7 3188.83 389.519   2
   3  13  -6 4390.83 439.615   2
  -3  13   6 5122.53 428.542   1
  -3  13   5 842.977 187.069   1
   3  13  -5 599.187 189.879   2
  -3  13   4 12142.3 649.859   1
   3  13  -4 11460.6 683.820   2
  -3  13   4 8731.20 501.311   2
   3  13  -3 1448.89 256.707   2
  -3  13   3 1492.05 236.011   1
  -3  13   3 1568.95 187.779   2
  -3  13   2 8023.30 522.751   1
   3  13  -2 7864.25 545.322   2
  -3  13   2 6138.98 361.461   2
   3  13  -2 7422.58 288.160   3
   3  13  -1 6829.21 503.601   2
  -3  13   1 6105.08 327.358   2
   3  13  -1 7154.99 320.753   3
  -3  13   1 6561.37 473.481   1
  -3  13   0 4373.67 239.345   2
   3  13   0 4112.09 268.066   3
  -3  13   0 4752.90 400.096   1
  -3  13  -1 2205.77 142.426   2
   3  13   1 2229.81 213.324   3
  -3  13  -1 2366.55 285.216   1
   3  13   2 1729.30 200.166   3
   3  13   3 11280.2 567.357   3
   3  13   4 9770.72 545.401   3
   3  13   5 87.4995 114.939   3
   3  13   6 7339.45 512.516   3
   3  13   7 2042.87 282.315   3
  -3  14   8 466.990 159.652   1
   3  14  -8 573.395 199.170   2
  -3  14   7 403.977 156.620   1
   3  14  -7 441.981 195.645   2
   3  14  -6 8355.53 623.156   2
  -3  14   6 8285.16 567.839   1
  -3  14   5 2820.46 326.313   1
   3  14  -5 2319.90 322.334   2
   3  14  -4 8276.78 595.416   2
  -3  14   4 8117.36 549.550   1
  -3  14   3 19128.9 868.634   1
   3  14  -3 19975.9 943.025   2
  -3  14   3 15735.9 684.339   2
   3  14  -2 476.827 169.055   2
  -3  14   2 553.909 160.063   1
  -3  14   2 620.907 121.731   2
   3  14  -2 428.505 65.9121   3
   3  14  -1 6148.70 486.930   2
   3  14  -1 5755.77 288.469   3
  -3  14   1 5986.29 460.349   1
   3  14   0 6632.55 348.536   3
  -3  14   0 7072.75 508.083   1
  -3  14  -1 2653.56 315.012   1
   3  14   1 2151.59 211.706   3
   3  14   2 5512.45 364.984   3
   3  14   3 2640.34 275.223   3
   3  14   4 2124.57 256.296   3
   3  14   5 2981.80 315.538   3
   3  14   6 2883.80 325.816   3
   3  14   7 1282.87 243.446   3
  -3  15   7 2838.73 346.651   1
   3  15  -7 2836.78 374.912   2
  -3  15   6 449.057 166.565   1
   3  15  -6 953.658 230.498   2
   3  15  -5 6303.73 540.047   2
  -3  15   5 6289.05 498.031   1
   3  15  -4 18497.8 951.176   2
  -3  15   4 18562.2 898.257   1
  -3  15   3 4158.99 392.221   1
   3  15  -3 3570.13 398.957   2
   3  15  -2 1897.92 299.990   2
  -3  15   2 1344.27 249.601   1
  -3  15   1 3986.15 380.737   1
   3  15  -1 4019.43 406.374   2
   3  15  -1 3921.35 233.529   3
   3  15   0 619.653 177.471   2
  -3  15   0 1150.92 234.888   1
   3  15   0 762.737 121.058   3
   3  15   1 4971.81 325.794   3
  -3  15  -1 5240.16 454.167   1
  -3  15  -2 1551.55 250.098   1
   3  15   2 1847.69 213.689   3
   3  15   3 4255.00 343.781   3
   3  15   4 3829.22 343.238   3
   3  15   5 818.382 182.013   3
   3  15   6 123.498 120.263   3
   3  16  -6 5499.37 529.010   2
  -3  16   6 6888.62 533.204   1
  -3  16   5 609.491 195.457   1
   3  16  -5 722.889 200.210   2
  -3  16   4 3088.36 358.793   1
   3  16  -4 2247.82 342.618   2
   3  16  -3 120.254 157.665   2
  -3  16   3 70.1043 110.208   1
   3  16  -2 13124.0 783.705   2
  -3  16   2 12917.8 735.618   1
   3  16  -1 2623.74 348.782   2
  -3  16   1 3214.69 355.634   1
  -3  16   0 12569.9 717.573   1
   3  16   0 10618.3 690.464   2
   3  16   1 3708.12 282.082   3
  -3  16  -1 3782.15 395.866   1
  -3  16  -2 1654.28 266.333   1
   3  16   2 1648.93 208.567   3
  -3  16  -3 384.431 175.915   1
   3  16   3 90.2046 94.0310   3
  -3  16  -4 1001.78 226.664   1
   3  16   4 661.094 164.351   3
   3  16   5 1207.92 216.990   3
   3  16   6 786.400 196.554   3
  -3  17   5 1441.90 264.964   1
   3  17  -5 1975.72 325.032   2
   3  17  -4 5403.23 516.910   2
  -3  17   4 5727.80 491.706   1
   3  17  -3 3180.50 387.336   2
  -3  17   3 3057.71 361.608   1
   3  17  -2 4603.63 468.676   2
  -3  17   2 4825.49 447.696   1
   3  17  -1 3466.29 399.568   2
  -3  17   1 3271.97 369.802   1
   3  17   0 1838.49 297.243   2
  -3  17   0 1995.72 297.322   1
  -3  17  -1 3990.49 405.451   1
  -3  17  -2 1868.21 291.821   1
   3  17   2 1845.61 218.686   3
   3  17   3 6997.82 457.836   3
  -3  17  -3 7354.24 567.764   1
   3  17   4 10438.4 606.088   3
  -3  17  -4 12446.3 744.660   1
  -3  17  -5 455.272 173.479   1
   3  17   5 17.0016 107.419   3
   3  17   6 936.770 211.780   3
  -3  18   3 1171.94 239.780   1
   3  18  -3 779.213 218.051   2
   3  18  -2 987.509 230.926   2
  -3  18   2 1137.65 236.742   1
   3  18  -1 93.3049 124.988   2
  -3  18   1 22.3287 117.159   1
   3  18   0 1520.33 279.360   2
  -3  18   0 1666.73 275.023   1
  -3  18  -1 73.5811 150.046   1
  -3  18  -2 5395.91 489.924   1
  -3  18  -3 2941.33 371.244   1
  -3  18  -4 117.457 135.778   1
   3  18   4 237.357 127.069   3
  -3  18  -5 1739.04 294.261   1
   3  18   5 1185.17 224.326   3
  -3  19   1 1044.52 237.491   1
  -3  19   0 281.083 165.341   1
  -3  19  -1 5977.13 520.486   1
  -3  19  -2 3512.61 397.477   1
  -3  19  -3 1541.88 274.222   1
  -3  19  -4 4603.57 460.109   1
   4 -14   3 829.036 189.675   3
   4 -13   2 964.636 204.436   3
   4 -13   3 663.307 176.555   3
   4 -13   4 790.352 187.223   3
   4 -12   1 6303.67 468.142   3
   4 -12   2 1909.05 270.858   3
   4 -12   3 1767.93 267.061   3
   4 -12   4 3067.38 339.238   3
   4 -12   5 1061.19 220.501   3
   4 -11   1 2397.85 291.513   3
   4 -11   2 2257.19 280.453   3
   4 -11   3 523.277 165.480   3
   4 -11   4 1905.27 279.907   3
   4 -11   5-21.0845 111.869   3
  -4 -10   2 621.594 119.226   1
  -4 -10   1 5209.14 346.629   1
   4 -10   0 4416.78 374.629   3
   4 -10   1 3413.21 339.237   3
   4 -10   2 994.118 194.318   3
   4 -10   3 2654.84 302.066   3
   4 -10   4 808.387 182.647   3
   4 -10   5 958.050 203.236   3
   4 -10   6 336.103 145.439   3
  -4  -9   3 3785.53 260.314   1
  -4  -9   2 3432.17 264.024   1
  -4  -9   1 5708.43 359.454   1
   4  -9   0 179.630 107.951   3
   4  -9   1 3992.23 357.361   3
   4  -9   2 3593.70 342.512   3
   4  -9   3 22989.8 968.049   3
   4  -9   4 281.895 134.498   3
   4  -9   5 1564.94 249.692   3
   4  -9   6 2076.39 294.012   3
  -4  -8   4 9698.21 418.865   1
  -4  -8   3 2114.98 196.174   1
  -4  -8   3 2455.08 192.236   3
  -4  -8   2 5430.20 334.633   1
  -4  -8   1 3709.95 284.864   1
   4  -8  -1 4021.28 345.754   3
   4  -8   0 1931.18 244.753   3
   4  -8   1 9165.96 540.458   3
   4  -8   2 16055.4 757.478   3
   4  -8   3 2066.30 267.408   3
   4  -8   4 8393.07 543.763   3
   4  -8   5 8875.00 573.838   3
   4  -8   6 12316.1 703.289   3
  -4  -7   6 3560.04 222.209   1
  -4  -7   4 4409.95 259.342   3
  -4  -7   3 6347.66 325.246   3
  -4  -7   3 5348.21 323.383   1
  -4  -7   2 1681.21 185.995   1
  -4  -7   2 1707.01 175.139   3
  -4  -7   1 4124.09 303.695   1
  -4  -7   1 3966.00 286.492   3
   4  -7  -1 4545.96 361.502   3
   4  -7   0 23489.3 930.998   3
   4  -7   1 2718.59 285.320   3
   4  -7   2 15646.8 738.725   3
   4  -7   3 3380.83 328.881   3
   4  -7   4 22.3456 117.205   3
   4  -7   5 4783.80 416.229   3
   4  -7   6 12771.5 714.786   3
   4  -7   7 1385.36 246.415   3
  -4  -6   7 178.314 64.5855   1
  -4  -6   6 1049.46 129.898   1
  -4  -6   5 821.123 112.900   3
  -4  -6   4 4134.84 257.734   3
  -4  -6   3 6177.72 332.225   3
  -4  -6   2 3449.78 253.742   3
  -4  -6   1 15227.0 611.912   3
  -4  -6   1 13460.4 607.766   1
   4  -6  -1 16670.3 715.620   3
  -4  -6   0 402.744 122.113   3
   4  -6   0 429.400 139.621   3
   4  -6   1 1128.27 189.053   3
   4  -6   2 10437.6 578.994   3
   4  -6   3 3751.89 351.724   3
   4  -6   4 1068.73 198.630   3
   4  -6   5 579.469 170.203   3
   4  -6   6 8191.10 556.240   3
   4  -6   7 9254.50 611.001   3
  -4  -5   7 3789.67 247.333   1
  -4  -5   6 1998.84 177.642   3
  -4  -5   6 2183.60 191.389   1
  -4  -5   5 990.297 131.303   3
  -4  -5   4 1845.23 171.539   3
  -4  -5   3 9851.98 447.609   3
  -4  -5   2 14307.2 579.240   3
   4  -5  -2 14285.1 659.413   3
  -4  -5   1 380.092 110.162   3
   4  -5  -1 534.636 148.867   3
  -4  -5   0 2239.47 228.305   3
   4  -5   0 2606.61 268.121   3
   4  -5   1 4193.20 344.133   3
   4  -5   2 608.121 150.734   3
   4  -5   3 350.658 132.060   3
   4  -5   4-4.96932 102.418   3
   4  -5   5 4563.84 398.883   3
   4  -5   6 3988.20 384.013   3
   4  -5   7-33.5653 130.515   3
  -4  -4   8 1285.80 150.048   1
  -4  -4   7 5944.97 323.332   1
  -4  -4   7 5027.05 304.552   3
  -4  -4   6 2655.40 214.450   3
  -4  -4   6 3261.09 240.689   1
  -4  -4   5 529.176 105.101   3
  -4  -4   4 4531.85 290.493   3
  -4  -4   3 3078.53 242.806   3
  -4  -4   2 3643.23 271.882   3
   4  -4  -2 4237.20 330.039   3
  -4  -4   1 13006.4 570.982   3
   4  -4  -1 13847.4 634.956   3
  -4  -4   0 720.205 134.829   3
   4  -4   0 580.913 147.162   3
   4  -4   1 183.177 96.6517   3
   4  -4   2 535.518 155.862   3
   4  -4   3 388.120 143.647   3
   4  -4   4 4434.00 383.955   3
   4  -4   5 296.309 123.124   3
   4  -4   6 1361.47 232.105   3
   4  -4   7 6264.67 494.694   3
  -4  -3   8 11271.2 497.977   1
  -4  -3   7 7664.96 387.599   1
  -4  -3   7 6263.54 361.378   3
  -4  -3   6 2372.79 212.994   3
  -4  -3   6 2474.73 216.201   1
  -4  -3   5 2277.49 209.215   3
  -4  -3   4 686.338 122.651   3
   4  -3  -4 673.803 136.304   2
   4  -3  -3 8494.10 415.349   2
  -4  -3   3 8838.76 435.410   3
   4  -3  -2 4023.54 252.813   2
  -4  -3   2 3947.62 288.155   3
   4  -3  -2 4521.22 331.691   3
  -4  -3   1 684.439 135.242   3
   4  -3  -1 918.342 108.144   2
   4  -3  -1 943.210 172.757   3
  -4  -3   0 5653.96 368.250   3
   4  -3   0 5775.99 246.516   2
   4  -3   0 6170.12 405.861   3
   4  -3   1 2196.85 247.232   3
   4  -3   2 2778.65 280.338   3
   4  -3   3 396.946 147.884   3
   4  -3   4 921.864 180.187   3
   4  -3   5 4190.39 374.862   3
   4  -3   6 2184.57 284.246   3
   4  -3   7 217.647 132.724   3
  -4  -2   9 2309.15 218.398   1
  -4  -2   8 365.350 101.072   1
  -4  -2   7 7719.16 405.295   1
   4  -2  -7 7567.07 483.867   2
  -4  -2   7 7438.38 406.511   3
   4  -2  -6 12794.2 632.722   2
  -4  -2   6 13325.5 563.862   3
  -4  -2   6 13351.0 560.524   1
   4  -2  -5 455.836 125.874   2
  -4  -2   5 365.028 103.259   3
  -4  -2   4 63.4666 98.4055   2
   4  -2  -4 147.866 108.456   2
  -4  -2   4-47.6111 84.0973   3
   4  -2  -3 3555.58 266.777   2
  -4  -2   3 3799.56 283.228   3
   4  -2  -3 3739.76 301.116   3
   4  -2  -2 7035.73 359.091   2
  -4  -2   2 6990.32 396.389   3
   4  -2  -2 7076.18 422.860   3
   4  -2  -1 13334.6 499.209   2
  -4  -2   1 13982.2 603.183   3
   4  -2  -1 13913.5 623.770   3
   4  -2   0 1767.78 139.418   2
   4  -2   0 1604.00 214.657   3
   4  -2   1 881.265 86.9403   2
   4  -2   1 781.861 155.216   3
   4  -2   2 6839.55 226.844   2
   4  -2   2 7390.42 459.514   3
   4  -2   3 233.965 116.892   3
   4  -2   4 10537.2 591.907   3
   4  -2   5 107.067 118.919   3
   4  -2   6 699.974 183.218   3
   4  -2   7 784.020 190.329   3
  -4  -1   9 1244.30 171.785   1
  -4  -1   8 1017.66 158.369   1
   4  -1  -8 726.479 163.674   2
   4  -1  -7 2000.87 255.867   2
  -4  -1   7 1843.68 203.698   1
  -4  -1   7 1495.48 188.041   3
   4  -1  -6 11868.2 617.684   2
  -4  -1   6 11916.7 544.767   3
  -4  -1   6 12417.9 546.493   1
   4  -1  -5 52733.3 1572.53   2
  -4  -1   5 54006.5 1510.69   3
  -4  -1   5 51530.7 1485.82   1
   4  -1  -4 2466.04 242.697   2
  -4  -1   4 1969.45 236.873   2
  -4  -1   4 2043.23 211.799   3
   4  -1  -3 4108.39 292.533   2
  -4  -1   3 4080.59 299.060   3
   4  -1  -3 4227.60 314.623   3
   4  -1  -2 3286.47 242.238   2
  -4  -1   2 3190.39 268.795   3
   4  -1  -2 3081.09 274.116   3
   4  -1  -1 12442.1 486.248   2
  -4  -1   1 12059.5 561.071   3
   4  -1  -1 11961.9 567.620   3
   4  -1   0 7740.98 342.206   2
   4  -1   0 8513.73 467.206   3
   4  -1   1 16062.6 525.926   2
   4  -1   1 17986.2 733.625   3
   4  -1   2 1194.64 103.769   2
   4  -1   2 1250.65 190.904   3
   4  -1   3 2770.03 152.161   2
   4  -1   3 2937.12 294.964   3
   4  -1   4 40.8362 29.6632   2
   4  -1   4 134.801 122.939   3
   4  -1   5 939.839 195.008   3
   4  -1   6 1849.31 266.368   3
   4  -1   7 4317.43 410.145   3
  -4   0  10 4768.61 348.503   1
  -4   0   9 8629.36 469.427   1
   4   0  -9 7516.20 548.714   2
  -4   0   8 498.285 123.997   1
   4   0  -8 430.871 154.138   2
   4   0  -7 139.920 109.697   2
  -4   0   7 350.160 113.490   1
   4   0  -6 27954.2 1046.93   2
  -4   0   6 29189.2 972.919   3
  -4   0   6 26363.9 934.520   1
  -4   0   5 2364.49 267.997   2
  -4   0   5 2324.80 234.801   3
   4   0  -5 2722.00 280.194   2
  -4   0   5 2725.14 248.968   1
  -4   0   4 26070.4 974.093   2
   4   0  -4 27957.7 971.019   2
  -4   0   4 28537.1 954.616   3
   4   0  -3-70.6935 104.438   3
  -4   0   3 55.0384 93.1212   2
   4   0  -3 118.338 93.1301   2
  -4   0   3-34.2602 66.6177   3
   4   0  -2 8213.74 411.782   2
  -4   0   2 8306.59 451.489   3
   4   0  -2 8116.40 442.286   3
   4   0  -1 1043.10 138.624   2
   4   0  -1 1322.96 177.701   3
   4   0   0 2135.75 178.081   2
   4   0   0 2135.85 233.298   3
   4   0   1 4110.40 237.727   2
   4   0   1 3694.44 314.763   3
   4   0   2 5978.50 282.623   2
   4   0   2 5904.34 408.045   3
   4   0   3 611.926 85.2601   2
   4   0   3 758.698 168.864   3
   4   0   4 11441.3 420.658   2
   4   0   4 12247.8 634.335   3
   4   0   5 3234.19 198.186   2
   4   0   5 2977.55 314.618   3
   4   0   6 6446.03 480.496   3
   4   0   7 369.558 148.155   3
  -4   1  10 2469.58 268.167   1
   4   1 -10 2482.08 327.339   2
  -4   1   9 1384.93 195.230   1
   4   1  -9 1026.02 208.534   2
  -4   1   8 1006.68 172.063   1
   4   1  -8 1056.60 210.512   2
   4   1  -7 1763.83 248.386   2
  -4   1   7 1470.77 190.529   1
  -4   1   6 11508.9 549.140   1
   4   1  -6 11945.7 621.920   2
  -4   1   5 47669.7 1538.50   2
   4   1  -5 51737.7 1555.66   2
  -4   1   5 51073.1 1474.71   1
  -4   1   4 1969.66 229.272   2
   4   1  -4 2082.90 227.032   2
  -4   1   4 1976.66 218.522   3
  -4   1   3 3684.44 288.275   2
   4   1  -3 3671.70 287.640   2
  -4   1   3 3828.43 296.032   3
   4   1  -3 4206.60 304.441   3
   4   1  -2 3212.19 257.571   2
   4   1  -2 3144.86 269.747   3
   4   1  -1 11207.2 497.776   2
   4   1  -1 12915.3 570.178   3
   4   1   0 8089.34 389.776   2
   4   1   0 8309.89 456.269   3
   4   1   1 15962.1 579.385   2
   4   1   1 15928.9 688.972   3
   4   1   2 1429.81 146.619   2
   4   1   2 1794.50 222.623   3
   4   1   3 3228.01 218.379   2
   4   1   3 2912.37 291.601   3
   4   1   4 75.0813 59.0694   2
   4   1   4 94.0216 103.741   3
   4   1   5 1490.97 226.780   3
   4   1   6 2143.14 282.121   3
   4   1   7 4891.26 429.637   3
  -4   2  11 322.229 116.301   1
  -4   2  10 26.7103 92.0608   1
   4   2 -10 194.094 114.094   2
  -4   2   9 2376.61 260.155   1
   4   2  -9 1949.78 286.352   2
  -4   2   8 123.578 93.6979   1
   4   2  -8 468.327 165.299   2
  -4   2   7 7628.99 448.452   1
   4   2  -7 7584.63 513.209   2
  -4   2   6 12761.9 597.089   1
   4   2  -6 13620.2 681.476   2
  -4   2   5 258.733 118.518   2
  -4   2   5 623.106 148.688   1
   4   2  -5 477.031 128.825   2
  -4   2   4 82.4217 78.2349   2
   4   2  -4 84.1848 97.6689   2
  -4   2   3 3057.40 264.572   2
   4   2  -3 3565.72 288.664   2
   4   2  -3 3642.52 282.843   3
   4   2  -2 6847.89 392.879   2
   4   2  -2 6092.04 371.947   3
   4   2  -1 13099.2 562.844   2
   4   2  -1 13665.9 596.373   3
   4   2   0 1662.16 178.786   2
   4   2   0 1588.85 203.427   3
   4   2   1 976.001 134.068   2
   4   2   1 1085.28 176.631   3
   4   2   2 7331.82 373.994   2
   4   2   2 7408.50 454.616   3
   4   2   3 162.974 78.7135   2
   4   2   3 227.018 111.759   3
   4   2   4 10360.2 459.526   2
   4   2   4 10720.2 589.407   3
   4   2   5 251.271 131.337   3
   4   2   6 640.486 177.422   3
   4   2   7 1407.24 246.698   3
  -4   3  11 1477.74 227.381   1
  -4   3  10 3198.45 313.505   1
   4   3 -10 2637.76 355.202   2
  -4   3   9 1168.76 194.407   1
   4   3  -9 766.047 211.542   2
  -4   3   8 9807.29 537.970   1
   4   3  -8 8682.76 589.277   2
  -4   3   7 7201.41 442.086   1
   4   3  -7 6432.71 480.633   2
  -4   3   6 2386.62 245.022   1
   4   3  -6 2130.18 272.279   2
  -4   3   5 1488.45 208.429   2
  -4   3   5 2080.27 234.236   1
   4   3  -5 2130.50 253.926   2
  -4   3   4 611.349 137.286   2
   4   3  -4 914.292 175.664   2
  -4   3   3 8231.48 430.826   2
   4   3  -3 8605.71 480.354   2
   4   3  -3 8593.79 434.648   3
  -4   3   2 4045.37 267.444   2
   4   3  -2 4280.35 319.070   2
   4   3  -2 4357.27 300.749   3
   4   3  -1 932.024 154.111   2
   4   3  -1 831.682 146.686   3
   4   3   0 5589.13 348.472   2
   4   3   0 6603.29 391.571   3
   4   3   1 2328.95 218.097   2
   4   3   1 2441.99 250.582   3
   4   3   2 2326.89 214.701   2
   4   3   2 2603.24 259.074   3
   4   3   3 441.017 116.515   2
   4   3   3 420.364 141.064   3
   4   3   4 1007.83 190.154   3
   4   3   5 4373.22 383.428   3
   4   3   6 2304.85 293.024   3
   4   3   7 233.354 141.763   3
  -4   4  11 1373.00 226.639   1
  -4   4  10 3288.01 324.718   1
   4   4 -10 3335.24 394.268   2
  -4   4   9 13298.9 671.191   1
   4   4  -9 12512.1 757.793   2
  -4   4   8 1260.56 203.375   1
   4   4  -8 916.965 205.558   2
  -4   4   7 5640.75 403.222   1
   4   4  -7 5823.64 462.841   2
  -4   4   6 3036.64 287.645   1
   4   4  -6 2736.47 304.948   2
  -4   4   5 459.785 134.178   2
  -4   4   5 534.048 147.053   1
   4   4  -5 660.064 170.830   2
  -4   4   4 4176.96 320.275   2
   4   4  -4 4414.40 355.405   2
  -4   4   4 4430.93 344.207   1
  -4   4   3 3099.51 255.344   2
   4   4  -3 3044.04 285.734   2
   4   4  -3 3444.48 259.462   3
  -4   4   2 3593.77 246.702   2
   4   4  -2 3876.11 312.355   2
   4   4  -2 3820.85 280.390   3
   4   4  -1 12891.4 597.650   2
   4   4  -1 12944.8 567.322   3
   4   4   0 575.035 124.673   2
   4   4   0 773.189 154.933   3
   4   4   1 384.694 111.780   2
   4   4   1 133.433 112.572   3
   4   4   2 822.998 151.677   2
   4   4   2 532.038 139.184   3
   4   4   3 319.375 99.1415   2
   4   4   3 294.239 125.618   3
   4   4   4 4602.98 372.305   3
   4   4   5 370.792 147.569   3
   4   4   6 1088.79 205.742   3
   4   4   7 4465.19 421.662   3
  -4   5  11 3934.43 374.593   1
  -4   5  10 2412.59 294.533   1
   4   5 -10 2148.89 328.166   2
  -4   5   9 511.077 153.776   1
   4   5  -9 536.960 169.167   2
  -4   5   8 7544.82 484.709   1
   4   5  -8 7494.96 554.204   2
  -4   5   7 4046.95 347.232   1
   4   5  -7 3061.75 339.837   2
   4   5  -6 1655.92 247.437   2
  -4   5   6 2165.70 257.429   1
  -4   5   5 831.706 163.525   2
  -4   5   5 1288.00 199.121   1
   4   5  -5 1120.98 197.932   2
  -4   5   4 1634.95 222.951   1
  -4   5   4 1558.17 192.375   2
   4   5  -4 1687.87 229.311   2
  -4   5   3 9340.42 454.879   2
   4   5  -3 10051.7 547.886   2
   4   5  -3 10044.3 457.879   3
  -4   5   2 14078.5 544.021   2
   4   5  -2 15231.4 686.601   2
   4   5  -2 16002.4 612.790   3
   4   5  -1 577.747 141.407   2
   4   5  -1 511.931 121.487   3
   4   5   0 2279.58 238.879   2
   4   5   0 2337.11 237.546   3
   4   5   1 4520.59 338.715   2
   4   5   1 4400.45 329.111   3
   4   5   2 1032.97 165.206   2
   4   5   2 567.927 157.238   3
   4   5   3 458.867 144.321   3
   4   5   4 90.2947 88.1551   3
   4   5   5 4497.41 392.159   3
   4   5   6 4772.90 419.596   3
   4   5   7 242.861 158.730   3
  -4   6  11 1289.94 232.316   1
  -4   6  10 151.074 127.392   1
   4   6 -10 574.311 177.032   2
  -4   6   9 1939.36 264.783   1
   4   6  -9 2093.22 309.972   2
  -4   6   8 861.283 189.326   1
   4   6  -8 528.099 170.844   2
   4   6  -7 196.301 133.928   2
  -4   6   7 311.946 135.532   1
   4   6  -6 888.199 195.679   2
  -4   6   6 1167.87 202.891   1
  -4   6   5 1177.65 189.662   2
   4   6  -5 1702.60 244.648   2
  -4   6   5 2091.27 252.470   1
  -4   6   4 4084.09 312.845   2
   4   6  -4 4474.71 377.946   2
  -4   6   4 4931.96 381.932   1
  -4   6   3 6059.83 357.072   2
   4   6  -3 6561.01 451.711   2
   4   6  -3 7360.27 368.153   3
  -4   6   2 3183.12 222.432   2
   4   6  -2 3534.30 323.304   2
   4   6  -2 3280.84 249.147   3
   4   6  -1 14536.3 676.308   2
   4   6  -1 15165.6 610.239   3
   4   6   0 612.271 155.324   2
   4   6   0 543.852 132.974   3
   4   6   1 1351.06 199.756   2
   4   6   1 1077.96 175.053   3
   4   6   2 10694.7 548.678   2
   4   6   2 10715.4 556.102   3
   4   6   3 3465.37 319.261   3
   4   6   4 788.877 169.207   3
   4   6   5 504.629 153.599   3
   4   6   6 8044.60 550.948   3
   4   6   7 9698.71 632.538   3
  -4   7  11 2051.44 284.352   1
  -4   7  10 7948.00 547.001   1
  -4   7   9 2647.33 309.526   1
   4   7  -9 2970.60 381.106   2
  -4   7   8 5680.54 441.210   1
   4   7  -8 6142.18 514.133   2
   4   7  -7 2593.33 325.973   2
  -4   7   7 2465.92 286.745   1
  -4   7   6 3240.48 319.651   1
   4   7  -6 3834.15 381.302   2
  -4   7   5 5884.21 429.979   1
  -4   7   5 4921.59 375.488   2
   4   7  -5 5940.63 454.086   2
  -4   7   4 9442.51 501.190   2
   4   7  -4 10279.9 597.339   2
  -4   7   4 11785.2 609.538   1
  -4   7   3 5617.65 340.373   2
   4   7  -3 6822.74 469.596   2
   4   7  -3 5841.69 324.192   3
  -4   7   3 6319.22 441.509   1
  -4   7   2 1590.44 153.713   2
   4   7  -2 1860.05 241.714   2
   4   7  -2 1696.90 179.252   3
  -4   7   1 3312.82 183.086   2
   4   7  -1 4048.21 345.775   2
   4   7  -1 3884.73 277.372   3
   4   7   0 22281.5 900.355   2
   4   7   0 23171.9 827.587   3
   4   7   1 3077.24 300.994   2
   4   7   1 2677.19 257.682   3
   4   7   2 15770.3 721.915   2
   4   7   2 16716.3 716.533   3
   4   7   3 3640.05 328.111   3
   4   7   4 301.083 125.495   3
   4   7   5 5149.94 426.497   3
   4   7   6 14301.8 760.263   3
   4   7   7 708.104 197.163   3
  -4   8  11 971.885 211.935   1
  -4   8  10 597.349 173.789   1
  -4   8   9 3218.22 357.084   1
   4   8  -9 3661.65 411.684   2
  -4   8   8 1874.67 264.159   1
   4   8  -8 2227.75 315.518   2
   4   8  -7 698.500 190.735   2
  -4   8   7 407.440 142.818   1
  -4   8   6 6307.89 460.069   1
   4   8  -6 6807.84 512.258   2
   4   8  -5 106.086 107.206   2
  -4   8   5 114.028 108.549   2
  -4   8   5 158.221 96.4372   1
   4   8  -4 9783.52 592.152   2
  -4   8   4 8543.01 473.845   2
  -4   8   4 10138.0 582.879   1
  -4   8   3 2815.54 300.329   1
   4   8  -3 2566.04 300.427   2
  -4   8   3 2001.87 201.286   2
   4   8  -3 3022.48 219.599   3
   4   8  -2 6089.28 444.236   2
  -4   8   2 5122.81 284.933   2
   4   8  -2 5911.79 329.280   3
  -4   8   1 3159.74 175.098   2
   4   8  -1 3909.56 352.776   2
   4   8  -1 4629.16 299.926   3
   4   8   0 1660.35 233.357   2
   4   8   0 1756.85 210.257   3
   4   8   1 8415.98 520.088   2
   4   8   1 8956.73 477.479   3
   4   8   2 15958.5 748.326   2
   4   8   2 16319.5 710.979   3
   4   8   3 2022.83 241.125   3
   4   8   4 9992.33 581.440   3
   4   8   5 8958.39 570.162   3
   4   8   6 13349.6 733.734   3
  -4   9  10 90.0750 104.493   1
  -4   9   9 1198.65 228.656   1
  -4   9   8 1863.09 266.572   1
   4   9  -8 2181.25 315.718   2
  -4   9   7 644.399 182.986   1
   4   9  -7 692.881 189.815   2
   4   9  -6 1768.09 279.835   2
  -4   9   6 2199.57 272.604   1
  -4   9   5 7028.36 488.166   1
   4   9  -5 6544.88 509.851   2
   4   9  -4 5899.26 467.531   2
  -4   9   4 5108.73 356.674   2
  -4   9   4 6069.49 453.626   1
   4   9  -3 4202.36 388.097   2
  -4   9   3 3321.21 259.183   2
   4   9  -3 4227.65 255.760   3
  -4   9   3 4380.80 384.467   1
   4   9  -2 4556.41 395.666   2
   4   9  -2 4462.97 280.795   3
   4   9  -1 6845.28 482.137   2
   4   9  -1 5741.42 344.113   3
   4   9   0 218.456 135.486   2
   4   9   0 183.805 96.9570   3
   4   9   1 4228.50 375.731   2
   4   9   1 4400.50 328.996   3
   4   9   2 4109.32 365.614   2
   4   9   2 4617.16 356.063   3
   4   9   3 24878.7 970.716   3
   4   9   4 161.173 117.327   3
   4   9   5 1431.42 238.514   3
   4   9   6 2414.34 312.442   3
  -4  10   9 5279.54 451.089   1
  -4  10   8 257.863 117.560   1
   4  10  -8-39.4872 169.192   2
  -4  10   7 5682.44 461.133   1
   4  10  -7 6216.08 525.544   2
   4  10  -6 1845.53 282.662   2
  -4  10   6 1896.06 270.836   1
  -4  10   5 4360.78 383.438   1
   4  10  -5 3329.72 375.207   2
  -4  10   4 9695.74 589.677   1
   4  10  -4 8486.92 589.345   2
   4  10  -3 7787.13 550.532   2
   4  10  -3 8419.58 365.590   3
  -4  10   3 7605.87 531.489   1
  -4  10   2 1040.60 210.781   1
   4  10  -2 779.802 185.316   2
   4  10  -2 778.956 124.880   3
   4  10  -1 6127.92 471.110   2
   4  10  -1 6143.93 350.658   3
   4  10   0 4939.52 416.142   2
   4  10   0 4475.63 314.355   3
   4  10   1 3549.08 353.244   2
   4  10   1 3532.81 294.248   3
   4  10   2 811.840 160.299   3
   4  10   3 3230.52 316.736   3
   4  10   4 734.218 184.568   3
   4  10   5 964.577 197.459   3
   4  10   6 45.5253 109.273   3
  -4  11   8 444.742 162.417   1
  -4  11   7 3172.09 356.169   1
   4  11  -7 3167.27 385.323   2
  -4  11   6 6059.22 481.239   1
   4  11  -6 6228.75 522.683   2
  -4  11   5 5775.52 463.572   1
   4  11  -5 5554.19 487.581   2
   4  11  -4 3157.97 361.864   2
  -4  11   4 3437.71 354.651   1
   4  11  -3 3867.31 392.148   2
  -4  11   3 4396.61 406.054   1
   4  11  -2 4410.44 416.851   2
   4  11  -2 3556.50 241.435   3
  -4  11   2 3604.24 370.565   1
  -4  11   1 347.968 161.909   1
   4  11  -1 323.322 130.858   2
   4  11  -1 420.062 105.345   3
   4  11   0 2815.64 324.202   2
   4  11   0 3056.80 257.309   3
   4  11   1 2583.49 311.188   2
   4  11   1 2930.87 273.620   3
   4  11   2 2143.22 242.652   3
   4  11   3 567.888 146.720   3
   4  11   4 2688.12 304.774   3
   4  11   5 255.205 130.986   3
   4  11   6 1696.88 271.391   3
  -4  12   7 915.915 215.489   1
   4  12  -7 932.465 233.906   2
   4  12  -6 871.140 227.180   2
  -4  12   6 973.120 211.762   1
   4  12  -5 1347.90 262.483   2
  -4  12   5 1238.05 234.174   1
  -4  12   4 8414.44 579.483   1
   4  12  -4 8133.51 601.938   2
   4  12  -3 3631.90 392.012   2
  -4  12   3 4015.46 400.662   1
   4  12  -2 885.366 195.067   2
  -4  12   2 863.765 205.158   1
   4  12  -1 5019.92 450.036   2
   4  12  -1 5162.27 312.881   3
  -4  12   1 5455.15 468.307   1
   4  12   0 2023.77 299.456   2
   4  12   0 2036.65 209.873   3
   4  12   1 6008.17 490.880   2
   4  12   1 6134.49 394.716   3
   4  12   2 1926.45 230.429   3
   4  12   3 1546.80 229.255   3
   4  12   4 3545.89 346.996   3
   4  12   5 970.443 211.842   3
   4  12   6 439.120 159.382   3
  -4  13   6 1939.66 286.895   1
   4  13  -6 1355.09 274.032   2
   4  13  -5 2294.06 329.467   2
  -4  13   5 2224.96 300.125   1
   4  13  -4 609.534 192.802   2
  -4  13   4 579.082 180.270   1
  -4  13   3 6103.01 505.306   1
   4  13  -3 6943.89 551.893   2
   4  13  -2 12035.5 741.564   2
  -4  13   2 12777.7 748.784   1
   4  13  -1 922.476 210.326   2
  -4  13   1 1174.53 231.860   1
   4  13   0 1374.44 253.387   2
  -4  13   0 2395.60 326.263   1
   4  13   0 1654.83 190.860   3
   4  13   1 1386.00 259.985   2
   4  13   1 1123.99 172.787   3
   4  13   2 603.188 151.084   3
   4  13   3 545.275 152.297   3
   4  13   4 874.138 190.518   3
   4  13   5 1789.40 270.040   3
   4  14  -5 1162.50 253.932   2
  -4  14   5 1277.83 248.565   1
   4  14  -4 3111.36 388.527   2
  -4  14   4 3807.87 405.926   1
   4  14  -3 842.931 213.487   2
  -4  14   3 1141.60 237.341   1
   4  14  -2 3180.33 372.552   2
  -4  14   2 3727.47 406.802   1
   4  14  -1 8503.19 619.819   2
  -4  14   1 8652.75 625.409   1
   4  14   0 1135.19 228.285   2
  -4  14   0 804.704 215.051   1
   4  14   1 2582.24 332.488   2
  -4  14  -1 3243.89 390.807   1
   4  14   1 2424.36 245.952   3
   4  14   2 2383.39 264.002   3
   4  14   3 885.069 189.288   3
   4  14   4 2496.32 299.390   3
   4  14   5 1270.84 240.202   3
   4  15  -4 154.081 127.425   2
   4  15  -3 4260.05 457.348   2
  -4  15   3 3851.12 423.829   1
  -4  15   2 6954.08 559.811   1
   4  15  -2 6271.02 558.724   2
   4  15  -1 1037.80 253.577   2
  -4  15   1 1343.41 259.126   1
   4  15   0 4126.47 437.088   2
  -4  15   0 4564.90 454.493   1
   4  15   1 3.84623 132.551   2
  -4  15  -1 281.547 158.344   1
  -4  15  -2 2008.31 318.239   1
   4  15   3 2617.46 288.918   3
   4  15   4 435.980 156.357   3
   4  15   5 6405.03 500.751   3
   5 -10   0 2740.77 331.677   3
   5  -9   0-143.411 148.955   3
   5  -9   1 1648.39 261.849   3
   5  -8  -1 1933.11 271.206   3
   5  -8   0 2158.51 295.150   3
   5  -8   1 4307.29 410.193   3
   5  -8   2 159.126 131.587   3
   5  -7  -1 5428.20 450.075   3
   5  -7   0 831.413 199.688   3
   5  -7   1 2727.30 321.755   3
   5  -7   2 1259.95 239.629   3
   5  -6  -1 745.506 179.306   3
   5  -6   0 1205.13 230.600   3
   5  -6   1 4898.39 427.132   3
   5  -6   2 1785.23 269.331   3
   5  -6   3 6245.29 501.303   3
   5  -5  -2 4458.03 393.283   3
   5  -5  -1 1435.41 228.641   3
   5  -5   0 4556.05 397.193   3
   5  -5   1 2184.70 284.592   3
   5  -5   2 5180.71 442.642   3
   5  -5   3 1244.06 242.917   3
  -5  -4   6 3059.43 269.664   1
   5  -4  -2 9277.35 563.467   3
   5  -4  -1 417.416 145.259   3
   5  -4   0 13407.9 703.038   3
   5  -4   1 2808.70 327.025   3
   5  -4   2 407.940 171.038   3
   5  -4   3 2011.68 280.992   3
   5  -4   4 439.517 169.635   3
  -5  -3   7 726.108 140.788   1
  -5  -3   6 4881.48 349.718   1
   5  -3  -2 3821.96 350.589   3
   5  -3  -1 6213.70 456.031   3
   5  -3   0 10237.0 599.173   3
   5  -3   1 580.250 158.889   3
   5  -3   2 4519.13 406.174   3
   5  -3   3 2629.05 315.934   3
   5  -3   4 2169.59 302.211   3
  -5  -2   7 2072.08 229.186   1
   5  -2  -6 3144.03 313.813   2
  -5  -2   6 3729.65 311.534   1
   5  -2  -5 2594.18 268.498   2
   5  -2  -4 15621.0 679.034   2
   5  -2  -3 6145.79 375.662   2
   5  -2  -2 2583.36 287.284   3
   5  -2  -2 2054.10 199.060   2
   5  -2  -1 1876.41 173.846   2
   5  -2  -1 1874.75 250.637   3
   5  -2   0 1049.70 199.556   3
   5  -2   1 4141.44 386.269   3
   5  -2   2 804.438 182.820   3
   5  -2   3 1446.84 235.636   3
   5  -2   4 1064.42 220.335   3
   5  -1  -8 1121.88 228.412   2
  -5  -1   8 836.704 160.055   1
  -5  -1   7 263.122 114.719   1
   5  -1  -7 169.077 129.851   2
   5  -1  -6 2890.61 311.490   2
  -5  -1   6 3829.29 324.210   1
   5  -1  -5 1074.78 187.583   2
   5  -1  -4 4343.51 341.442   2
   5  -1  -3 6313.93 391.995   2
   5  -1  -3 6223.99 443.203   3
   5  -1  -2 562.803 120.967   2
   5  -1  -2 860.873 180.565   3
   5  -1  -1 5554.98 324.268   2
   5  -1  -1 5876.90 431.192   3
   5  -1   0 420.479 83.9537   2
   5  -1   0 528.796 155.998   3
   5  -1   1 226.267 122.418   3
   5  -1   2 3068.02 329.255   3
   5  -1   3 825.305 197.510   3
   5  -1   4 385.021 162.585   3
   5   0  -9 3721.66 397.957   2
  -5   0   8 3649.69 326.198   1
   5   0  -8 4004.60 401.409   2
  -5   0   7 4927.86 377.177   1
   5   0  -7 5363.48 452.806   2
  -5   0   6 88.7241 87.2481   1
   5   0  -6 15.9227 104.560   2
   5   0  -5 294.198 130.935   2
   5   0  -4 1398.40 208.812   2
   5   0  -3 2076.75 260.234   3
   5   0  -3 2188.84 233.043   2
   5   0  -2 1446.17 182.863   2
   5   0  -2 1845.55 247.704   3
   5   0  -1 801.242 133.875   2
   5   0  -1 818.816 180.677   3
   5   0   0 5799.83 324.866   2
   5   0   0 6436.13 452.737   3
   5   0   1 435.376 150.387   3
   5   0   2 53.1739 119.906   3
   5   0   3 1139.47 220.409   3
   5   0   4 361.399 141.332   3
   5   1  -9 3916.34 412.109   2
   5   1  -8 1052.92 232.297   2
  -5   1   8 621.292 158.807   1
  -5   1   7 62.2628 112.986   1
   5   1  -7 289.636 147.173   2
   5   1  -6 4127.79 380.127   2
  -5   1   6 3817.39 341.422   1
  -5   1   5 1320.49 211.357   1
   5   1  -5 746.266 171.278   2
   5   1  -4 3977.29 342.407   2
   5   1  -3 5669.42 390.890   2
   5   1  -3 6257.31 429.108   3
   5   1  -2 720.233 130.792   2
   5   1  -2 951.756 185.518   3
   5   1  -1 5530.90 350.950   2
   5   1  -1 5575.39 415.117   3
   5   1   0 513.481 112.032   2
   5   1   0 695.080 156.180   3
   5   1   1 250.251 89.0117   2
   5   1   1 136.760 106.395   3
   5   1   2 2580.54 299.935   3
   5   1   3 843.672 200.374   3
   5   1   4-7.38153 103.965   3
  -5   2   9 80.3721 88.7106   1
   5   2  -9 33.4057 113.650   2
  -5   2   8 7404.29 490.438   1
   5   2  -8 6633.58 535.563   2
  -5   2   7 2075.32 265.690   1
   5   2  -7 2098.55 306.909   2
   5   2  -6 3770.40 372.787   2
  -5   2   6 3267.75 318.590   1
  -5   2   5 2674.87 296.358   1
   5   2  -5 2541.26 296.367   2
   5   2  -4 14190.2 696.157   2
   5   2  -3 6399.65 430.839   2
   5   2  -3 6831.43 441.458   3
   5   2  -2 1996.32 226.416   2
   5   2  -2 2338.41 259.420   3
   5   2  -1 1637.25 201.097   2
   5   2  -1 1814.14 242.462   3
   5   2   0 1377.20 174.263   2
   5   2   0 1309.27 218.654   3
   5   2   1 4536.63 305.714   2
   5   2   1 4283.92 374.204   3
   5   2   2 1277.46 219.688   3
   5   2   3 2121.08 287.240   3
   5   2   4 994.342 198.157   3
  -5   3   9 557.249 164.663   1
   5   3  -8 2626.98 339.264   2
  -5   3   8 2750.75 307.672   1
   5   3  -7 691.207 178.808   2
  -5   3   7 645.384 170.968   1
   5   3  -6 4515.98 419.901   2
  -5   3   6 5405.97 414.986   1
  -5   3   5 1606.99 231.833   1
   5   3  -5 1158.36 211.344   2
   5   3  -4 12941.3 671.499   2
   5   3  -3 4448.94 367.354   2
   5   3  -3 5070.55 377.940   3
   5   3  -2 3456.04 307.160   2
   5   3  -2 4364.20 346.380   3
   5   3  -1 6191.97 398.890   2
   5   3  -1 5420.08 400.286   3
   5   3   0 9615.02 500.597   2
   5   3   0 9517.27 552.112   3
   5   3   1 502.281 115.876   2
   5   3   1 576.782 175.884   3
   5   3   2 5032.36 331.971   2
   5   3   2 5223.72 426.085   3
   5   3   3 2860.08 332.779   3
   5   3   4 2688.43 324.532   3
  -5   4  10 1701.99 254.982   1
  -5   4   9 1366.32 237.131   1
   5   4  -8 972.165 232.032   2
  -5   4   8 1050.86 222.102   1
   5   4  -7 1896.42 290.731   2
  -5   4   7 1861.05 254.022   1
  -5   4   6 2916.63 315.392   1
   5   4  -6 2857.47 333.397   2
   5   4  -5 4885.72 417.389   2
  -5   4   5 4349.14 382.822   1
   5   4  -4 4346.40 384.827   2
   5   4  -3 3201.99 318.377   2
   5   4  -3 4042.77 325.869   3
   5   4  -2 8303.68 510.098   2
   5   4  -2 10040.8 528.134   3
   5   4  -1 279.516 120.033   2
   5   4  -1 441.866 135.851   3
   5   4   0 10873.1 566.868   2
   5   4   0 11705.6 613.214   3
   5   4   1 2037.48 230.694   2
   5   4   1 2049.71 264.945   3
   5   4   2 153.899 96.9274   2
   5   4   2 87.0218 115.732   3
   5   4   3 1910.71 273.640   3
   5   4   4 68.3239 101.939   3
  -5   5  10 153.595 120.226   1
  -5   5   9 1904.21 275.293   1
  -5   5   8 3672.50 369.694   1
   5   5  -8 4006.18 425.869   2
   5   5  -7 1509.12 269.435   2
  -5   5   7 1945.40 276.299   1
  -5   5   6 195.683 120.461   1
   5   5  -6 314.457 153.264   2
  -5   5   5 996.121 207.948   1
   5   5  -5 1320.68 235.846   2
  -5   5   4 726.494 173.771   1
   5   5  -4 721.873 184.838   2
   5   5  -3 2235.60 273.248   2
   5   5  -3 1776.86 219.051   3
   5   5  -2 4180.65 366.943   2
   5   5  -2 4466.05 342.329   3
   5   5  -1 1316.00 206.271   2
   5   5  -1 1285.77 198.247   3
   5   5   0 3722.99 335.179   2
   5   5   0 4356.21 358.066   3
   5   5   1 2302.78 251.768   2
   5   5   1 2315.64 279.634   3
   5   5   2 5480.03 386.108   2
   5   5   2 5056.69 414.990   3
   5   5   3 1241.38 225.822   3
   5   5   4 3747.16 383.798   3
  -5   6   9 454.092 156.166   1
   5   6  -8-60.7247 141.841   2
  -5   6   8 105.194 124.872   1
  -5   6   7 5146.00 438.929   1
   5   6  -7 5489.24 488.371   2
   5   6  -6 1132.15 236.605   2
  -5   6   6 1041.59 206.346   1
  -5   6   5 1727.79 256.047   1
   5   6  -5 1959.82 287.219   2
  -5   6   4 1946.42 270.160   1
   5   6  -4 1988.82 289.133   2
   5   6  -3 1560.64 239.270   2
   5   6  -3 1783.69 213.980   3
   5   6  -2 6259.01 458.378   2
   5   6  -2 5925.96 396.077   3
   5   6  -1 426.126 140.764   2
   5   6  -1 608.771 144.563   3
   5   6   0 1534.10 228.121   2
   5   6   0 1764.85 230.181   3
   5   6   1 5222.07 404.385   2
   5   6   1 4920.28 396.039   3
   5   6   2 2241.82 264.768   2
   5   6   2 2130.18 278.869   3
   5   6   3 6461.73 440.305   2
   5   6   3 6679.58 496.280   3
   5   6   4 8328.99 572.591   3
  -5   7   8 1273.35 228.840   1
   5   7  -7 121.972 136.976   2
  -5   7   7 313.166 139.730   1
  -5   7   6 7360.44 526.312   1
   5   7  -6 6665.83 535.910   2
  -5   7   5 1651.22 253.664   1
   5   7  -5 1716.79 279.015   2
  -5   7   4 333.780 153.415   1
   5   7  -4 7.71068 116.933   2
   5   7  -3 5709.57 463.751   2
   5   7  -3 5749.46 373.616   3
   5   7  -2 391.914 150.540   2
   5   7  -2 473.843 142.870   3
   5   7  -1 5488.94 436.639   2
   5   7  -1 5348.85 380.524   3
   5   7   0 1016.17 202.395   2
   5   7   0 797.241 167.485   3
   5   7   1 2719.66 303.057   2
   5   7   1 2983.56 306.701   3
   5   7   2 766.568 165.643   2
   5   7   2 948.973 199.749   3
   5   7   3 3777.08 346.590   2
   5   7   3 4144.76 388.300   3
   5   7   4 3046.55 347.662   3
   5   8  -7 1542.34 271.664   2
  -5   8   7 1736.97 269.912   1
   5   8  -6-81.0727 158.048   2
  -5   8   6 138.097 129.712   1
   5   8  -5 676.488 198.223   2
  -5   8   5 839.932 198.946   1
  -5   8   4 2634.38 326.585   1
   5   8  -4 1921.52 286.858   2
  -5   8   3 1181.52 237.344   1
   5   8  -3 1180.82 232.348   2
   5   8  -2 1379.95 243.218   2
   5   8  -2 1489.66 192.021   3
   5   8  -1 1855.94 267.656   2
   5   8  -1 1973.75 230.132   3
   5   8   0 2253.17 293.312   2
   5   8   0 2506.80 266.894   3
   5   8   1 4395.38 395.209   2
   5   8   1 4659.71 383.435   3
   5   8   2 535.150 163.029   2
   5   8   2 563.534 162.426   3
   5   8   3 655.483 179.354   2
   5   8   3 690.159 183.496   3
   5   8   4 2619.64 321.008   3
   5   9  -6 2331.15 333.730   2
  -5   9   6 2028.18 296.679   1
   5   9  -5 1919.03 287.073   2
  -5   9   5 1697.56 270.272   1
   5   9  -4 100.397 116.714   2
  -5   9   4 210.966 155.288   1
  -5   9   3 2150.94 302.476   1
   5   9  -3 2152.36 303.416   2
   5   9  -2 684.188 194.651   2
   5   9  -1 400.986 171.555   2
   5   9  -1 461.457 124.038   3
   5   9   0 362.855 159.664   2
   5   9   0 159.400 104.312   3
   5   9   1 2047.26 292.454   2
   5   9   1 1515.17 219.879   3
   5   9   2 4933.65 429.139   2
   5   9   2 4744.75 402.540   3
   5   9   3 48.7493 95.2877   2
   5   9   3 142.353 116.404   3
   5   9   4 69.8594 112.815   3
   5  10  -5 1404.87 260.157   2
   5  10  -4 834.133 221.241   2
  -5  10   4 1495.80 261.690   1
   5  10  -3 5910.44 505.883   2
  -5  10   3 5833.14 502.500   1
   5  10  -2 3861.41 410.464   2
  -5  10   2 5151.23 468.177   1
   5  10  -1 939.006 212.728   2
   5  10   0 2811.32 342.678   2
   5  10   0 2914.64 286.169   3
   5  10   1 772.788 192.792   2
   5  10   1 790.006 166.259   3
   5  10   2 1079.29 218.630   2
   5  10   2 923.145 180.867   3
   5  10   3 1243.56 249.272   2
   5  10   3 1226.27 234.775   3
   5  10   4 477.551 170.634   2
   5  10   4 746.232 198.927   3
   5  11  -4 7466.81 595.158   2
   5  11  -3 1431.32 271.290   2
   5  11  -2 222.094 158.368   2
   5  11  -1 5196.04 478.755   2
   5  11   0 2314.64 326.306   2
   5  11   1 1357.92 253.612   2
   5  11   1 805.516 180.330   3
   5  11   2 2521.14 333.087   2
   5  11   2 2048.69 263.595   3
   5  11   3 268.118 150.474   2
   5  11   3 424.557 156.626   3
   5  12  -3 2461.15 344.335   2
   5  12  -2 5046.55 483.503   2
   5  12  -1 1312.68 246.390   2
   5  12   0 2.75093 135.318   2
   5  12   1 2920.60 368.182   2
   5  12   2 379.394 171.377   2
   5  12   3 1273.86 264.719   2
   5  12   3 1476.34 242.728   3
   5  13   0 3546.83 418.887   2
   5  13   1-2.87095 136.929   2
   6  -2  -2 870.088 206.691   3
   6  -1  -2 209.466 116.085   3
   6  -1  -1 201.777 125.485   3
  -6   0   6 5487.38 441.124   1
  -6   0   5 2137.35 281.475   1
   6   0  -2 1023.83 213.925   3
   6   0  -1-7.30662 116.579   3
  -6   1   6 685.503 188.025   1
   6   1  -6 1019.50 209.948   2
  -6   1   5 694.660 187.273   1
   6   1  -3 480.182 155.554   3
   6   1  -2 446.071 153.602   3
   6   1  -1 276.101 140.946   3
   6   1   0 1205.88 239.248   3
  -6   2   6 2237.62 301.310   1
   6   2  -6 2625.93 326.176   2
  -6   2   5 410.400 143.595   1
   6   2  -5 294.170 147.601   2
   6   2  -3-67.7990 145.023   3
   6   2  -2 796.390 179.601   3
   6   2  -1 1126.91 232.723   3
   6   2   0 2695.83 328.603   3
  -6   3   6 1747.77 266.441   1
   6   3  -6 1067.87 212.794   2
  -6   3   5 581.745 174.636   1
   6   3  -5 190.431 126.808   2
   6   3  -3 583.985 154.609   3
   6   3  -2 9206.68 583.932   3
   6   3  -1 157.577 120.664   3
   6   3   0 1400.43 238.723   3
   6   4  -6 571.182 188.838   2
   6   4  -5 766.218 200.224   2
   6   4  -4 187.249 97.5775   2
   6   4  -3 6677.92 474.966   3
   6   4  -2 2672.73 304.922   3
   6   4  -1 7024.55 508.648   3
   6   4   0 1361.88 244.404   3
   6   5  -5 643.651 181.507   2
   6   5  -4 932.943 206.084   2
   6   5  -2 4876.68 403.904   3
   6   5  -1 779.664 181.076   3
   6   5   0 1281.15 227.183   3
   6   6  -5 855.484 218.993   2
   6   6  -4 2534.27 330.903   2
   6   6  -3 1415.89 250.502   2
   6   6  -1 614.124 168.026   3
   6   6   0 1402.87 237.355   3
   6   6   1 250.358 123.580   3
   6   7  -4 2813.28 353.438   2
   6   7  -3 29.5946 105.376   2
   0   0   0    0.00    0.00   0
TITL BD141_EtOH_1 in P2(1)
REM P2(1) (#4 in standard setting)
CELL 0.71073   4.732794  17.787489  10.741472  90.0000  98.9776  90.0000
ZERR    3.00   0.000190   0.000535   0.000446   0.0000   0.0043   0.0000
LATT -1
SYMM -x, y+1/2,-z
SFAC C H O S
UNIT 36.00 30.00 6.00 3.00
TREF
HKLF 4
END
;
_shelx_hkl_checksum     5603
_shelx_res_file
;
TITL BD141 Ethanolat in P 21
CELL  0.71073   4.7274  17.7820  10.7340   90.000   98.994   90.000
ZERR     2.00   0.0002   0.0005   0.0004    0.000    0.004    0.000
LATT  -1
SYMM  - X, 1/2 + Y, - Z
SFAC  C    H    N    O    S
UNIT  36   44   4    8    2
SHEL 999 .78
OMIT    -4  -7   4
OMIT    -2 -16   2
ACTA
TEMP -100
SIZE     0.36   0.40   0.40
L.S. 10
BOND $H
LIST 6
FMAP 2
PLAN 20
HTAB
DFIX .84 O14 H14  O23 H23
EQIV $1 x-1, y, z
EQIV $2 -x+1, y+1/2, -z+1
HTAB  O23 N3_$2
HTAB O14 O23_$1
WGHT    0.043900    0.069600
FVAR       7.11090
S1    5    0.320872    0.176827    0.311632    11.00000    0.02811    0.01533 =
         0.02434    0.00102    0.00770    0.00239
C2    1    0.389416    0.085404    0.361042    11.00000    0.02050    0.01536 =
         0.02140   -0.00013   -0.00028   -0.00053
N3    3    0.267284    0.065757    0.457936    11.00000    0.02096    0.01680 =
         0.02186   -0.00083    0.00278   -0.00168
C4    1    0.112688    0.123848    0.497933    11.00000    0.02117    0.01729 =
         0.02336   -0.00313   -0.00021   -0.00131
C5    1    0.116548    0.189183    0.430826    11.00000    0.02066    0.02091 =
         0.02110   -0.00342    0.00335   -0.00280
C6    1    0.573668    0.035254    0.300749    11.00000    0.01989    0.01495 =
         0.02105   -0.00334    0.00139    0.00034
C7    1    0.680056    0.056732    0.192167    11.00000    0.02368    0.01462 =
         0.02438    0.00059    0.00184   -0.00141
AFIX  43
H7    2    0.630854    0.104517    0.155485    11.00000   -1.20000
AFIX   0
C8    1    0.857142    0.009041    0.137058    11.00000    0.02305    0.01644 =
         0.02249   -0.00079    0.00255   -0.00181
C9    1    0.927978   -0.062530    0.188219    11.00000    0.02329    0.01667 =
         0.02227   -0.00325    0.00405   -0.00044
C10   1    0.825230   -0.083440    0.298030    11.00000    0.03030    0.01513 =
         0.02397    0.00286    0.00457    0.00275
AFIX  43
H10   2    0.875744   -0.130909    0.335657    11.00000   -1.20000
AFIX   0
C11   1    0.649907   -0.035236    0.352336    11.00000    0.02588    0.01999 =
         0.02190   -0.00060    0.00452    0.00007
AFIX  43
H11   2    0.579666   -0.050514    0.426612    11.00000   -1.20000
AFIX   0
C12   1   -0.040569    0.111072    0.607338    11.00000    0.03091    0.02179 =
         0.02965   -0.00013    0.00950    0.00017
AFIX 137
H12A  2    0.098483    0.109285    0.685234    11.00000   -1.50000
H12B  2   -0.144838    0.063302    0.596218    11.00000   -1.50000
H12C  2   -0.176117    0.152230    0.612495    11.00000   -1.50000
AFIX   0
C13   1   -0.022379    0.261114    0.449915    11.00000    0.02555    0.01915 =
         0.02448   -0.00465    0.00063   -0.00243
O14   4    0.014191    0.311842    0.363397    11.00000    0.04740    0.01962 =
         0.03868    0.00449    0.01888    0.00993
H14   2   -0.061967    0.353707    0.374846    11.00000    0.07159
O15   4   -0.155806    0.272512    0.534936    11.00000    0.05179    0.02318 =
         0.03267   -0.00432    0.01913    0.00456
C16   1    0.975529    0.033728    0.027830    11.00000    0.03143    0.01657 =
         0.03054   -0.00088    0.00718    0.00446
N17   3    1.070713    0.054810   -0.056912    11.00000    0.05117    0.03182 =
         0.03774    0.00805    0.02100    0.00334
O18   4    1.094252   -0.105841    0.125897    11.00000    0.03279    0.01752 =
         0.02597    0.00308    0.01051    0.00621
C19   1    1.176665   -0.178662    0.179654    11.00000    0.02672    0.01618 =
         0.02594    0.00243    0.00680    0.00183
AFIX  23
H19A  2    1.004167   -0.207574    0.191904    11.00000   -1.20000
H19B  2    1.298789   -0.172420    0.262744    11.00000   -1.20000
AFIX   0
C20   1    1.339564   -0.220226    0.090551    11.00000    0.02639    0.01724 =
         0.02918    0.00178    0.01083    0.00252
AFIX  13
H20   2    1.498739   -0.187452    0.070899    11.00000   -1.20000
AFIX   0
C21   1    1.468391   -0.291303    0.157873    11.00000    0.03327    0.02245 =
         0.04523    0.00721    0.01464    0.00772
AFIX 137
H21A  2    1.581730   -0.277456    0.239016    11.00000   -1.50000
H21B  2    1.591858   -0.316438    0.105407    11.00000   -1.50000
H21C  2    1.313891   -0.325423    0.172209    11.00000   -1.50000
AFIX   0
C22   1    1.147955   -0.240659   -0.031972    11.00000    0.04470    0.02835 =
         0.02896   -0.00434    0.00987   -0.00060
AFIX 137
H22A  2    1.004047   -0.277289   -0.014780    11.00000   -1.50000
H22B  2    1.264318   -0.262542   -0.090737    11.00000   -1.50000
H22C  2    1.051943   -0.195321   -0.069407    11.00000   -1.50000
AFIX   0
O23   4    0.729935    0.437994    0.377304    11.00000    0.04653    0.02181 =
         0.03453   -0.00711    0.00253    0.00920
H23   2    0.741158    0.468140    0.437451    11.00000    0.05325
C24   1    0.497258    0.456917    0.280496    11.00000    0.03948    0.02366 =
         0.04156   -0.00362    0.00778    0.00864
AFIX  23
H24A  2    0.520512    0.509087    0.251525    11.00000   -1.20000
H24B  2    0.314278    0.453848    0.314212    11.00000   -1.20000
AFIX   0
C25   1    0.491410    0.403950    0.172690    11.00000    0.05363    0.03426 =
         0.04238   -0.00673    0.00197    0.00442
AFIX 137
H25A  2    0.483529    0.352133    0.203053    11.00000   -1.50000
H25B  2    0.664671    0.410743    0.134335    11.00000   -1.50000
H25C  2    0.322183    0.414111    0.109725    11.00000   -1.50000
AFIX   0
HKLF 4
REM  BD141 Ethanolat in P 21
REM R1 =  0.0298 for    2917 Fo > 4sig(Fo)  and  0.0325 for all    3070 data
REM    238 parameters refined using      3 restraints
END
WGHT      0.0446      0.0596
REM Instructions for potential hydrogen bonds
EQIV $3 -x+1, y-1/2, -z+1
HTAB C10 O15_$3
HTAB C12 O15
HTAB O14 O23_$1
HTAB C19 O15_$3
HTAB O23 N3_$2
REM Highest difference peak  0.258,  deepest hole -0.171,  1-sigma level  0.038
Q1    1   0.2199  0.1863  0.3807  11.00000  0.05    0.26
Q2    1   0.3313  0.1793  0.2272  11.00000  0.05    0.19
Q3    1   0.9538 -0.0162  0.1785  11.00000  0.05    0.16
Q4    1   1.2572 -0.1995  0.1216  11.00000  0.05    0.16
Q5    1   0.3842  0.1229  0.3495  11.00000  0.05    0.15
Q6    1   0.3647  0.2149  0.4765  11.00000  0.05    0.14
Q7    1   0.4951 -0.0181  0.2958  11.00000  0.05    0.14
Q8    1   0.8136 -0.0331  0.1417  11.00000  0.05    0.14
Q9    1   1.2021 -0.2338  0.0441  11.00000  0.05    0.13
Q10   1   0.5030  0.0648  0.3366  11.00000  0.05    0.13
Q11   1   0.3191  0.0683  0.4189  11.00000  0.05    0.13
Q12   1   0.8117  0.0368  0.1837  11.00000  0.05    0.13
Q13   1   0.9017  0.0138  0.0819  11.00000  0.05    0.13
Q14   1   0.6884  0.0227  0.1313  11.00000  0.05    0.13
Q15   1   0.0518  0.1188  0.5633  11.00000  0.05    0.13
Q16   1   0.6009  0.0387  0.2473  11.00000  0.05    0.13
Q17   1   0.2404  0.0232  0.4754  11.00000  0.05    0.13
Q18   1   0.9678 -0.0605  0.2605  11.00000  0.05    0.13
Q19   1   0.7984 -0.0749  0.2261  11.00000  0.05    0.13
Q20   1   0.9886 -0.0817  0.1618  11.00000  0.05    0.12
;
_shelx_res_checksum     55021
_shelxl_version_number     2014/6
