# Supplementary material for: Febuxostat ethanol monosolvate
Source: Acta Crystallogr E Crystallogr Commun. 2020 May 12;76(Pt 6):816–9. doi: 10.1107/S2056989020006076 (PMC7273979; doi:10.1107/S2056989020006076)
Supplement: Supplementary file 2 [file e-76-00816-Isup2.hkl]

data_I                                                                          
_shelx_title ' BD141 Ethanolat in P 21'                                         
_shelx_refln_list_code          4                                               
_shelx_F_calc_maximum      106.41                                               
_exptl_crystal_F_000       384.00                                               
_reflns_d_resolution_high  0.7803                                               
                                                                                
loop_                                                                           
 _space_group_symop_operation_xyz                                               
 'x, y, z'                                                                      
 '-x, y+1/2, -z'                                                                
                                                                                
_cell_length_a     4.7274                                                       
_cell_length_b    17.7820                                                       
_cell_length_c    10.7340                                                       
_cell_angle_alpha  90.000                                                       
_cell_angle_beta   98.994                                                       
_cell_angle_gamma  90.000                                                       
                                                                                
_shelx_F_squared_multiplier     1.000                                           
                                                                                
loop_                                                                           
 _refln_index_h                                                                 
 _refln_index_k                                                                 
 _refln_index_l                                                                 
 _refln_F_squared_calc                                                          
 _refln_F_squared_meas                                                          
 _refln_F_squared_sigma                                                         
 _refln_observed_status                                                         
   1 -17   0        530.57        496.27        18.21 o                         
   1 -16   0        266.30        253.34        11.56 o                         
   2 -16   0        104.54        101.89         6.90 o                         
   1 -15   0         85.00         87.47         6.06 o                         
   2 -15   0         32.45         33.95         3.80 o                         
   1 -14   0         68.34         73.93         5.28 o                         
   2 -14   0         70.15         60.28         4.97 o                         
   3 -14   0        128.62        120.98         7.49 o                         
   1 -13   0        105.36        106.65         6.21 o                         
   2 -13   0        955.28        986.33        27.62 o                         
   3 -13   0         86.26         80.95         5.96 o                         
   0 -12   0        278.15        274.01        10.78 o                         
   2 -12   0        364.02        405.57        13.98 o                         
   3 -12   0         19.32         21.32         3.06 o                         
   2 -11   0        544.81        536.97        16.77 o                         
   3 -11   0         79.84         85.99         5.84 o                         
   0 -10   0        178.19        152.54         6.92 o                         
   1 -10   0        324.75        304.98        10.55 o                         
   3 -10   0        328.49        335.93         9.49 o                         
   4 -10   0         89.89         87.35         7.41 o                         
   5 -10   0         53.61         54.20         6.56 o                         
   1  -9   0        461.01        486.88        14.26 o                         
   3  -9   0        264.27        255.54         7.95 o                         
   4  -9   0          5.16          3.55         2.13 o                         
   5  -9   0          1.85         -2.84         2.95 o                         
   0  -8   0       4225.90       4517.53       100.99 o                         
   1  -8   0        713.29        758.71        19.88 o                         
   2  -8   0        214.73        202.38         5.99 o                         
   3  -8   0        349.99        327.05        10.64 o                         
   4  -8   0         39.72         38.19         4.84 o                         
   5  -8   0         42.28         42.69         5.84 o                         
   1  -7   0       1080.41       1172.94        28.52 o                         
   2  -7   0         21.21         25.33         3.02 o                         
   3  -7   0         44.75         43.74         3.63 o                         
   4  -7   0        456.41        464.54        18.41 o                         
   5  -7   0         15.31         16.44         3.95 o                         
   0  -6   0       1114.96       1100.28        26.53 o                         
   1  -6   0        319.80        322.08         9.54 o                         
   2  -6   0         23.90         23.99         1.85 o                         
   3  -6   0         59.05         54.44         2.58 o                         
   4  -6   0          9.25          8.20         1.82 o                         
   5  -6   0         20.88         23.83         4.56 o                         
   1  -5   0        928.06        921.51        16.08 o                         
   2  -5   0         45.26         44.70         2.45 o                         
   3  -5   0         65.02         78.06         3.77 o                         
   4  -5   0         49.74         47.61         3.63 o                         
   5  -5   0         69.89         90.10         7.86 o                         
   0  -4   0        323.88        329.13         8.90 o                         
   1  -4   0       1644.88       1608.83        26.32 o                         
   2  -4   0        197.07        188.25         5.27 o                         
   3  -4   0         23.55         25.47         2.18 o                         
   4  -4   0         13.41         13.13         1.97 o                         
   5  -4   0        221.37        265.16        13.90 o                         
   1  -3   0       4449.11       4413.67        55.84 o                         
   2  -3   0        157.27        154.83         5.59 o                         
   3  -3   0        170.92        186.02         4.33 o                         
   4  -3   0        120.43        115.33         3.62 o                         
   5  -3   0        177.45        202.45        11.85 o                         
   0  -2   0        197.45        207.63         5.37 o                         
   1  -2   0        576.35        552.72         9.90 o                         
   2  -2   0         84.11         75.90         3.69 o                         
   3  -2   0        348.80        371.36         7.09 o                         
   4  -2   0         35.15         34.06         2.31 o                         
   5  -2   0         23.20         20.76         3.95 o                         
   1  -1   0        383.63        390.58         5.81 o                         
   2  -1   0        361.72        341.68         6.04 o                         
   3  -1   0         99.79        104.31         3.23 o                         
   4  -1   0        160.90        158.76         7.64 o                         
   5  -1   0         10.62          8.89         1.46 o                         
   1   0   0       1446.40       1475.83        19.36 o                         
   2   0   0        144.17        135.55         3.31 o                         
   3   0   0        172.38        188.18         5.59 o                         
   4   0   0         47.92         42.24         2.80 o                         
   5   0   0        119.75        119.28         6.29 o                         
   1   1   0        367.66        360.76         9.56 o                         
   2   1   0        369.12        337.02         6.21 o                         
   3   1   0         98.31        103.07         3.41 o                         
   4   1   0        159.93        161.85         5.86 o                         
   5   1   0         10.89         11.63         1.80 o                         
   0   2   0        185.38        202.62         5.27 o                         
   1   2   0        566.32        538.37        13.37 o                         
   2   2   0         82.04         69.67         1.90 o                         
   3   2   0        341.83        363.03         7.48 o                         
   4   2   0         34.87         32.26         2.66 o                         
   5   2   0         22.20         26.73         2.70 o                         
   1   3   0       4415.46       3645.03       997.94 o                         
   2   3   0        165.22        160.33         3.43 o                         
   3   3   0        172.27        194.55         5.08 o                         
   4   3   0        122.94        120.23        10.03 o                         
   5   3   0        175.91        189.29         7.33 o                         
   0   4   0        340.40        368.77         9.77 o                         
   1   4   0       1650.07       1608.33        26.29 o                         
   2   4   0        197.56        183.93         5.95 o                         
   3   4   0         21.41         22.96         1.84 o                         
   4   4   0         13.20         13.20         1.96 o                         
   5   4   0        221.38        222.92         8.23 o                         
   1   5   0        921.43        957.34        16.68 o                         
   2   5   0         42.72         40.90         1.74 o                         
   3   5   0         65.84         79.86         3.21 o                         
   4   5   0         49.95         45.66         3.33 o                         
   5   5   0         70.10         79.97         6.26 o                         
   0   6   0       1120.81       1146.76        27.47 o                         
   1   6   0        323.49        321.81         7.01 o                         
   2   6   0         21.97         21.00         3.82 o                         
   3   6   0         57.01         48.73         2.35 o                         
   4   6   0          9.01         11.37         2.00 o                         
   5   6   0         21.71         32.76         3.20 o                         
   1   7   0       1100.97       1204.28        17.25 o                         
   2   7   0         19.13         21.13         1.74 o                         
   3   7   0         44.92         38.46         1.62 o                         
   4   7   0        458.11        450.37        12.05 o                         
   5   7   0         15.85         17.78         2.55 o                         
   0   8   0       4225.05       4446.85        99.30 o                         
   1   8   0        722.28        752.33        11.82 o                         
   2   8   0        216.82        216.40         6.09 o                         
   3   8   0        354.30        322.99         8.28 o                         
   4   8   0         39.11         33.92         3.09 o                         
   5   8   0         42.73         47.44         3.90 o                         
   1   9   0        470.82        515.46        11.49 o                         
   2   9   0        114.95        106.92         4.04 o                         
   3   9   0        262.21        257.81         5.52 o                         
   4   9   0          5.33          3.92         1.56 o                         
   5   9   0          2.02          4.74         2.01 o                         
   0  10   0        176.55        162.18         7.05 o                         
   1  10   0        322.94        319.26         6.53 o                         
   2  10   0        467.30        476.90         9.14 o                         
   3  10   0        322.63        323.79         6.68 o                         
   4  10   0         90.40         92.06         4.96 o                         
   5  10   0         53.33         56.82         4.34 o                         
   1  11   0        124.25        134.81         3.94 o                         
   2  11   0        548.95        552.34        10.32 o                         
   3  11   0         80.91         86.40         3.33 o                         
   4  11   0         55.79         58.70         3.99 o                         
   5  11   0         46.41         45.78         6.45 o                         
   0  12   0        287.83        315.86        11.51 o                         
   1  12   0          0.22          1.76         0.91 o                         
   2  12   0        359.31        361.88         7.84 o                         
   3  12   0         21.12         23.34         1.67 o                         
   4  12   0         44.30         40.19         3.40 o                         
   5  12   0          5.53          0.05         2.68 o                         
   1  13   0        101.37        102.17         3.63 o                         
   2  13   0        942.52        911.63        14.98 o                         
   3  13   0         86.35         86.05         3.22 o                         
   4  13   0         32.26         35.09         5.32 o                         
   0  14   0        749.05        749.69        15.69 o                         
   1  14   0         66.11         65.30         2.98 o                         
   2  14   0         70.22         65.43         2.88 o                         
   3  14   0        126.39        134.08         5.68 o                         
   4  14   0         14.61         19.55         3.27 o                         
   1  15   0         84.33         79.09         3.41 o                         
   2  15   0         35.39         36.70         2.25 o                         
   3  15   0         16.89         16.21         2.74 o                         
   4  15   0         77.30         85.99         6.23 o                         
   0  16   0        191.85        201.09         6.83 o                         
   1  16   0        261.32        255.02         7.90 o                         
   2  16   0        106.34        112.93         4.04 o                         
   3  16   0        234.16        230.18        19.30 o                         
   1  17   0        535.42        555.73        13.75 o                         
   2  17   0         13.03         14.31         1.62 o                         
   3  17   0         41.94         37.98         4.16 o                         
   0  18   0        140.55        126.65         5.99 o                         
   1  18   0         94.38         96.83         5.12 o                         
   2  18   0        143.74        147.50         4.92 o                         
   3  18   0         26.15         31.60         3.88 o                         
   1  19   0         76.22         83.90         4.82 o                         
   2  19   0         21.39         22.98         2.80 o                         
   3  19   0          1.77          5.56         3.27 o                         
   0  20   0        149.06        162.52         9.70 o                         
   1  20   0         20.34         16.17         2.28 o                         
   2  20   0        109.99         97.29         8.71 o                         
   1  21   0        144.94        151.86         6.87 o                         
   2  21   0         66.00         75.58         7.74 o                         
   0  22   0        181.16        194.39        11.33 o                         
   1  22   0         23.52         19.40         3.87 o                         
  -2 -16   1         44.81         41.91         4.02 o                         
  -1 -16   1          7.28          7.81         2.28 o                         
   0 -16   1        132.10        132.40         8.41 o                         
   1 -16   1         26.87         29.36         3.85 o                         
  -2 -15   1         61.67         59.45         4.67 o                         
  -1 -15   1        205.92        232.51        10.10 o                         
   0 -15   1        310.08        288.23        12.69 o                         
   1 -15   1        165.73        163.26         8.91 o                         
   2 -15   1        110.19        107.82         7.25 o                         
  -3 -14   1        121.49        124.19         7.14 o                         
  -2 -14   1         39.71         38.01         3.69 o                         
  -1 -14   1        548.19        351.68        12.81 o                         
   0 -14   1         12.78          8.69         2.30 o                         
   1 -14   1        203.51        222.35        10.32 o                         
   2 -14   1        148.95        155.88         8.55 o                         
  -3 -13   1        134.20        133.50         7.28 o                         
   0 -13   1        182.14        198.67         9.57 o                         
   1 -13   1        274.02        275.07        11.41 o                         
   2 -13   1         23.79         19.39         2.88 o                         
  -3 -12   1        140.94        137.60         7.30 o                         
  -1 -12   1        208.48        214.54         8.57 o                         
   0 -12   1        277.68        294.73        11.73 o                         
   1 -12   1        140.02        165.51         8.10 o                         
   2 -12   1        361.07        390.03        14.31 o                         
   3 -12   1        151.41        144.57         8.38 o                         
   4 -12   1        118.77        124.67         9.26 o                         
  -3 -11   1          3.04          1.48         1.21 o                         
  -2 -11   1        893.54        902.54        24.09 o                         
  -1 -11   1        140.70        152.42         6.59 o                         
   0 -11   1        478.89        470.80        15.52 o                         
   1 -11   1         29.62         28.47         3.21 o                         
   2 -11   1          6.16          5.67         1.79 o                         
   3 -11   1        377.83        363.57        10.39 o                         
   4 -11   1         51.84         47.42         5.77 o                         
  -4 -10   1        115.88        103.02         6.86 o                         
  -3 -10   1         30.57         26.16         3.02 o                         
  -2 -10   1        127.89        123.11         5.80 o                         
  -1 -10   1        633.76        654.98        17.79 o                         
   2 -10   1        176.07        171.66         7.11 o                         
   3 -10   1        158.37        151.38         6.10 o                         
   4 -10   1         68.94         67.50         6.71 o                         
  -4  -9   1        121.75        112.89         7.11 o                         
  -3  -9   1        359.47        342.56        12.28 o                         
  -2  -9   1        352.75        349.99        11.21 o                         
  -1  -9   1         16.18         16.49         1.88 o                         
   0  -9   1        250.00        269.22         9.84 o                         
   1  -9   1        603.75        668.45        18.93 o                         
   2  -9   1         82.20         71.26         3.50 o                         
   3  -9   1        585.95        597.13        14.16 o                         
   4  -9   1         85.71         78.95         7.07 o                         
   5  -9   1         35.92         32.60         5.18 o                         
  -5  -8   1         36.41         38.23         5.36 o                         
  -4  -8   1         76.95         75.98         4.35 o                         
  -3  -8   1         33.00         32.29         3.18 o                         
  -2  -8   1         94.38        104.05         4.97 o                         
  -1  -8   1        399.28        393.29        11.17 o                         
   0  -8   1        544.26        588.02        16.85 o                         
   1  -8   1          0.38          1.78         0.97 o                         
   2  -8   1        667.59        657.61        19.91 o                         
   3  -8   1        132.28        137.74         5.63 o                         
   4  -8   1        168.90        181.27        10.69 o                         
   5  -8   1         87.86         85.18         8.11 o                         
  -5  -7   1        105.18        107.35         8.90 o                         
  -4  -7   1         80.05         82.65         3.57 o                         
  -3  -7   1         80.83         80.10         6.17 o                         
  -2  -7   1        194.13        192.10         7.10 o                         
  -1  -7   1        362.88        381.02        10.54 o                         
   0  -7   1       1463.61       1510.90        36.46 o                         
   1  -7   1         34.02         31.67         2.36 o                         
   2  -7   1         12.19          8.26         2.18 o                         
   3  -7   1        289.27        282.62         8.45 o                         
   4  -7   1         61.10         53.76         5.64 o                         
   5  -7   1         53.30         53.94         6.36 o                         
  -5  -6   1         13.15         14.74         3.55 o                         
  -4  -6   1        292.31        298.00        15.70 o                         
  -3  -6   1        162.14        156.86         5.52 o                         
  -2  -6   1        429.49        441.48         9.53 o                         
  -1  -6   1       1811.79       1868.66        42.19 o                         
   0  -6   1       2040.23       2004.22        46.59 o                         
   1  -6   1        964.35       1015.14        18.02 o                         
   2  -6   1        307.34        319.40        11.63 o                         
   3  -6   1         28.96         33.69         2.70 o                         
   4  -6   1         20.00         22.31         3.74 o                         
   5  -6   1         95.67         96.87         8.45 o                         
  -5  -5   1         25.24         28.39         4.52 o                         
  -4  -5   1         11.23          8.85         1.75 o                         
  -3  -5   1        429.89        410.33        14.93 o                         
  -2  -5   1        289.24        305.71         5.69 o                         
  -1  -5   1        376.35        381.98         9.90 o                         
   0  -5   1        252.44        258.34         8.26 o                         
   1  -5   1        243.41        261.34         6.08 o                         
   2  -5   1       1426.28       1473.53        37.18 o                         
   3  -5   1          9.95          8.86         1.22 o                         
   4  -5   1         91.51         82.93         6.81 o                         
   5  -5   1         46.06         43.21         5.63 o                         
  -5  -4   1          8.45          8.26         2.87 o                         
  -4  -4   1        255.10        264.92         8.40 o                         
  -3  -4   1         48.76         49.80         4.52 o                         
  -2  -4   1         12.74         13.79         1.35 o                         
  -1  -4   1        101.96        121.55         3.91 o                         
   0  -4   1        587.26        621.76        13.36 o                         
   1  -4   1        849.87        893.75        19.64 o                         
   2  -4   1        780.50        773.55        12.27 o                         
   3  -4   1        162.35        163.75         7.34 o                         
   4  -4   1          5.07          3.62         1.91 o                         
   5  -4   1         39.11         55.55         6.47 o                         
  -5  -3   1        110.62        122.89         9.02 o                         
  -4  -3   1         16.41         17.09         1.50 o                         
  -3  -3   1         84.30         82.11         3.34 o                         
  -2  -3   1        885.19        877.95        16.03 o                         
  -1  -3   1       3258.98       3282.21        71.46 o                         
   0  -3   1        242.75        240.42         7.70 o                         
   1  -3   1       4776.60       4697.83        73.98 o                         
   2  -3   1        376.98        399.05         9.00 o                         
   3  -3   1         16.98         18.48         1.98 o                         
   4  -3   1         46.90         43.45         4.89 o                         
   5  -3   1         12.21         11.48         3.14 o                         
  -5  -2   1         33.68         37.10         2.83 o                         
  -4  -2   1        271.78        270.77         6.47 o                         
  -3  -2   1          9.40         10.30         1.10 o                         
  -2  -2   1        925.27        933.09        13.60 o                         
  -1  -2   1        447.62        450.25         6.81 o                         
   0  -2   1       1234.69       1266.23        20.01 o                         
   1  -2   1      11283.27      10805.89       203.47 o                         
   2  -2   1        371.04        362.79         6.46 o                         
   3  -2   1         88.25         85.34         2.65 o                         
   4  -2   1         19.20         17.00         1.50 o                         
   5  -2   1         79.95         81.90         7.64 o                         
  -6  -1   1          9.66          3.99         2.48 o                         
  -5  -1   1        106.63        112.24         5.13 o                         
  -4  -1   1        247.92        241.05         6.10 o                         
  -3  -1   1        601.68        577.68        10.04 o                         
  -2  -1   1        680.44        627.01        11.29 o                         
  -1  -1   1       1301.56       1267.23        14.62 o                         
   0  -1   1       2235.17       2298.97        50.40 o                         
   1  -1   1       2356.33       2299.76        54.62 o                         
   2  -1   1        161.96        165.59         3.61 o                         
   3  -1   1        468.81        440.37         8.09 o                         
   4  -1   1        324.38        331.56        19.02 o                         
   5  -1   1          3.69          4.47         2.42 o                         
  -6   0   1          0.02         -0.14         2.31 o                         
  -5   0   1         13.22         15.97         2.13 o                         
  -4   0   1         29.70         23.04         2.77 o                         
  -3   0   1        101.45        108.91         3.44 o                         
  -2   0   1         81.24         80.08         2.13 o                         
  -1   0   1          6.70          5.07         0.60 o                         
   0   0   1       1179.99       1173.03         7.01 o                         
   1   0   1        147.38        131.34         4.99 o                         
   2   0   1        658.10        666.25        10.40 o                         
   3   0   1         69.05         71.77         2.71 o                         
   4   0   1         78.18         78.50         4.11 o                         
   5   0   1          8.11          8.61         2.97 o                         
  -6   1   1         10.12          5.46         2.79 o                         
  -5   1   1        108.83        109.75         5.30 o                         
  -4   1   1        250.01        237.44        16.89 o                         
  -3   1   1        608.11        582.32        11.98 o                         
  -2   1   1        667.28        632.22         8.82 o                         
  -1   1   1       1303.61       1276.56        14.72 o                         
   0   1   1       2205.19       2202.62        34.18 o                         
   1   1   1       2362.04       2317.50        52.25 o                         
   2   1   1        159.40        165.29         6.70 o                         
   3   1   1        462.87        439.49         8.76 o                         
   4   1   1        319.32        315.40         8.77 o                         
   5   1   1          3.41          3.93         1.35 o                         
  -6   2   1         32.22         22.29         4.60 o                         
  -5   2   1         34.42         33.89         3.06 o                         
  -4   2   1        269.27        264.46         8.10 o                         
  -3   2   1          8.21          8.63         0.97 o                         
  -2   2   1        933.28        917.06        12.41 o                         
  -1   2   1        436.61        447.42         6.32 o                         
   0   2   1       1228.89       1226.39        15.92 o                         
   1   2   1      11323.05      10020.71      1244.96 o                         
   2   2   1        356.05        372.98        11.96 o                         
   3   2   1         88.95         89.47         3.27 o                         
   4   2   1         20.93         20.15         2.11 o                         
   5   2   1         79.87         87.79         4.68 o                         
  -5   3   1        109.10        115.36         7.63 o                         
  -4   3   1         16.10         17.45         2.10 o                         
  -3   3   1         84.73         81.39         2.52 o                         
  -2   3   1        879.61        871.12        11.27 o                         
  -1   3   1       3255.13       3249.04       132.88 o                         
   0   3   1        229.67        232.34         3.76 o                         
   1   3   1       4730.41       4643.61        71.53 o                         
   2   3   1        375.35        405.39        12.66 o                         
   3   3   1         19.98         23.72         1.80 o                         
   4   3   1         48.63         47.05         3.25 o                         
   5   3   1         12.19         10.42         1.91 o                         
  -5   4   1          8.67          7.10         1.78 o                         
  -4   4   1        252.88        255.50         8.14 o                         
  -3   4   1         51.75         56.31         2.08 o                         
  -2   4   1         13.22         12.83         1.40 o                         
  -1   4   1         92.93        107.98         3.33 o                         
   0   4   1        582.03        599.16         8.42 o                         
   1   4   1        834.20        870.12        12.54 o                         
   2   4   1        784.25        785.62        21.10 o                         
   3   4   1        161.46        159.63         5.47 o                         
   4   4   1          5.38          5.30         2.48 o                         
   5   4   1         38.85         40.40         3.44 o                         
  -5   5   1         25.79         25.72         2.83 o                         
  -4   5   1         11.34         10.72         1.82 o                         
  -3   5   1        427.93        424.55         7.04 o                         
  -2   5   1        296.91        317.00         5.89 o                         
  -1   5   1        377.49        380.45         6.21 o                         
   0   5   1        265.02        272.25         4.53 o                         
   1   5   1        253.23        271.31         6.26 o                         
   2   5   1       1428.65       1244.68       315.02 o                         
   3   5   1          8.26          7.65         1.48 o                         
   4   5   1         90.66         88.20         4.67 o                         
   5   5   1         45.95         45.66         3.70 o                         
  -5   6   1         13.32         10.51         1.99 o                         
  -4   6   1        293.75        294.47         8.96 o                         
  -3   6   1        160.12        159.17         3.73 o                         
  -2   6   1        420.46        440.93         7.60 o                         
  -1   6   1       1827.61       1858.24        25.07 o                         
   0   6   1       2026.41       2056.40        27.00 o                         
   1   6   1        948.67        990.24        22.79 o                         
   2   6   1        320.06        347.56         8.42 o                         
   3   6   1         28.99         31.31         2.62 o                         
   4   6   1         20.63         23.97         2.70 o                         
   5   6   1         94.41        100.32         5.60 o                         
  -5   7   1        102.39        107.00         5.67 o                         
  -4   7   1         79.66         71.32         4.73 o                         
  -3   7   1         80.12         75.12         2.46 o                         
  -2   7   1        202.84        217.52         4.99 o                         
  -1   7   1        362.12        382.95         8.96 o                         
   0   7   1       1467.93       1493.53        20.29 o                         
   1   7   1         37.71         34.67         2.10 o                         
   2   7   1         12.15          8.47         3.17 o                         
   3   7   1        297.09        293.78        13.77 o                         
   4   7   1         62.98         56.56         3.96 o                         
   5   7   1         54.32         56.48         4.26 o                         
  -5   8   1         35.95         38.08         3.45 o                         
  -4   8   1         72.77         73.04         7.86 o                         
  -3   8   1         35.14         37.33         1.95 o                         
  -2   8   1         93.17        102.50         2.86 o                         
  -1   8   1        402.33        391.05         7.03 o                         
   0   8   1        552.80        631.67         9.77 o                         
   1   8   1          0.31          0.01         0.89 o                         
   2   8   1        668.92        655.83        13.73 o                         
   3   8   1        133.71        131.08         7.11 o                         
   4   8   1        163.26        172.41         6.96 o                         
   5   8   1         88.26         89.69         5.44 o                         
  -5   9   1          6.55          8.69         1.99 o                         
  -4   9   1        120.91        121.79        10.92 o                         
  -3   9   1        367.22        361.50         8.09 o                         
  -2   9   1        352.43        354.59         7.07 o                         
  -1   9   1         16.02         16.67         1.29 o                         
   0   9   1        245.24        259.36         5.16 o                         
   1   9   1        603.33        631.31        10.58 o                         
   2   9   1         83.61         78.88         3.62 o                         
   3   9   1        588.44        582.28        18.45 o                         
   4   9   1         84.34         85.58         4.90 o                         
   5   9   1         36.28         34.52         5.26 o                         
  -5  10   1         14.82         18.57         4.21 o                         
  -4  10   1        121.01        121.39         5.56 o                         
  -3  10   1         28.50         28.71         1.65 o                         
  -2  10   1        131.13        120.37         3.87 o                         
  -1  10   1        632.07        635.53        10.66 o                         
   0  10   1        241.67        253.34         6.46 o                         
   1  10   1       1199.11       1234.36        18.49 o                         
   2  10   1        174.32        170.70         5.74 o                         
   3  10   1        159.07        149.47         7.74 o                         
   4  10   1         69.95         70.00         4.47 o                         
   5  10   1         14.46         15.48         2.49 o                         
  -5  11   1         87.87        102.76         9.47 o                         
  -4  11   1          7.32          7.42         1.45 o                         
  -3  11   1          2.36          2.45         0.73 o                         
  -2  11   1        889.75        892.81        14.53 o                         
  -1  11   1        139.66        154.31         4.18 o                         
   0  11   1        475.10        467.81         8.37 o                         
   1  11   1         28.19         29.66         1.95 o                         
   2  11   1          6.27          5.78         1.24 o                         
   3  11   1        365.60        282.18        27.24 o                         
   4  11   1         53.65         55.18         4.06 o                         
   5  11   1         18.83         20.96         5.46 o                         
  -5  12   1         21.84         25.96         4.87 o                         
  -4  12   1        100.23        102.82         4.45 o                         
  -3  12   1        138.37        136.07         3.80 o                         
  -2  12   1        586.16        572.56        10.50 o                         
  -1  12   1        199.31        207.94         6.14 o                         
   0  12   1        280.40        279.92         6.05 o                         
   1  12   1        139.97        152.03         4.45 o                         
   2  12   1        361.41        373.11         7.13 o                         
   3  12   1        150.43        142.69         6.04 o                         
   4  12   1        117.27        120.35         6.08 o                         
   5  12   1         67.47         57.76         7.28 o                         
  -4  13   1         14.57         20.79         3.08 o                         
  -3  13   1        134.12        132.20         3.77 o                         
  -2  13   1        212.96        205.37         7.05 o                         
  -1  13   1        152.13        157.26         4.56 o                         
   0  13   1        178.29        177.11         4.68 o                         
   1  13   1        271.61        258.88         6.28 o                         
   2  13   1         24.73         25.12         1.73 o                         
   3  13   1         41.40         44.24         2.16 o                         
   4  13   1         23.05         24.06         2.85 o                         
  -4  14   1        151.56        169.64         8.71 o                         
  -3  14   1        120.03        116.51         4.32 o                         
  -2  14   1         37.57         32.22         2.34 o                         
  -1  14   1        541.01        533.50        14.80 o                         
   0  14   1         13.21         13.67         1.44 o                         
   1  14   1        209.21        223.90         5.94 o                         
   2  14   1        144.80        145.08         6.52 o                         
   3  14   1         40.35         46.10         4.96 o                         
   4  14   1         45.17         52.87         4.25 o                         
  -4  15   1         23.86         23.87         3.58 o                         
  -3  15   1         74.65         78.22         3.54 o                         
  -2  15   1         58.44         56.90         3.10 o                         
  -1  15   1        205.54        197.04         4.55 o                         
   0  15   1        309.90        296.84         8.36 o                         
   1  15   1        170.60        172.69         5.23 o                         
   2  15   1        110.87        117.67         4.31 o                         
   3  15   1        103.36        100.19         5.24 o                         
   4  15   1          3.01          2.58         2.75 o                         
  -3  16   1         60.78         58.21         5.84 o                         
  -2  16   1         45.59         43.17         2.27 o                         
  -1  16   1          5.52          2.17         1.40 o                         
   0  16   1        134.16        139.38         6.63 o                         
   1  16   1         28.85         31.90         2.81 o                         
   2  16   1         68.53         69.94         3.38 o                         
   3  16   1         73.72         73.83         4.54 o                         
  -3  17   1         60.82         66.54         5.37 o                         
  -2  17   1        132.60        131.69         3.87 o                         
  -1  17   1        187.78        169.45         6.88 o                         
   0  17   1        134.45        138.94         8.86 o                         
   1  17   1        186.36        170.89         5.49 o                         
   2  17   1         82.84         86.64         3.80 o                         
   3  17   1         67.50         78.92         8.02 o                         
  -3  18   1          2.62          1.12         1.69 o                         
  -2  18   1         13.15         11.53         1.68 o                         
  -1  18   1         97.19        104.42         5.10 o                         
   0  18   1         47.82         46.80         2.74 o                         
   1  18   1         44.35         47.82         3.70 o                         
   2  18   1        109.65        113.99         4.51 o                         
   3  18   1          2.68          1.46         2.97 o                         
  -3  19   1         18.29         20.66         4.70 o                         
  -2  19   1        277.29        280.56        11.12 o                         
  -1  19   1         23.09         28.53         2.83 o                         
   0  19   1        105.50        116.39         5.65 o                         
   1  19   1        145.35        150.35         6.60 o                         
   2  19   1        109.90        116.82         6.16 o                         
   3  19   1        118.81        118.21        10.29 o                         
  -2  20   1         15.09         21.78         5.42 o                         
  -1  20   1        218.37        226.12        13.72 o                         
   0  20   1        115.26        129.53         6.12 o                         
   1  20   1        119.58        125.81         6.21 o                         
   2  20   1         93.49         93.75         5.59 o                         
  -2  21   1         29.86         24.96         4.93 o                         
  -1  21   1          5.16          3.70         1.92 o                         
   0  21   1         65.03         70.56         4.60 o                         
   1  21   1         58.75         56.97         4.21 o                         
   2  21   1        101.72        108.92         9.32 o                         
  -1  22   1        104.03        100.24         8.74 o                         
   0  22   1         22.54         33.87         4.88 o                         
   1  22   1         68.36         77.39         4.25 o                         
   1 -15   2         59.06         51.57         5.07 o                         
   0 -14   2        377.30        392.91        15.40 o                         
   1 -14   2        405.87        451.43        16.86 o                         
  -3 -13   2        143.53        140.54         6.96 o                         
  -2 -13   2        144.16        155.47         6.86 o                         
   0 -13   2         11.25         10.51         2.31 o                         
   1 -13   2        183.44        185.51         9.49 o                         
   2 -13   2         93.53         93.67         6.68 o                         
   3 -13   2         33.65         35.18         4.60 o                         
   4 -13   2         13.24         19.08         4.04 o                         
  -2 -12   2        474.24        474.86        14.18 o                         
  -1 -12   2        470.01        470.15        14.00 o                         
   0 -12   2        111.34        113.55         6.94 o                         
   1 -12   2        211.24        230.58        10.39 o                         
   2 -12   2        237.55        240.12         7.72 o                         
   3 -12   2         10.18          6.34         2.45 o                         
   4 -12   2         34.39         37.75         5.36 o                         
  -2 -11   2        151.13        162.20         6.56 o                         
  -1 -11   2       1652.72       1667.37        39.40 o                         
   0 -11   2        129.88        133.34         7.28 o                         
   1 -11   2         44.51         44.32         4.09 o                         
   2 -11   2        180.23        173.22         8.71 o                         
   3 -11   2        374.40        377.67        15.70 o                         
   4 -11   2         43.04         44.64         5.55 o                         
  -4 -10   2         15.29         12.29         2.36 o                         
  -2 -10   2        106.04        102.23         4.78 o                         
  -1 -10   2        210.66        229.79         7.61 o                         
   0 -10   2        165.77        165.00         8.00 o                         
   1 -10   2        766.43        732.34        14.82 o                         
   2 -10   2        108.05        114.15         7.55 o                         
   3 -10   2        404.71        401.18        16.16 o                         
   4 -10   2         20.74         19.66         3.84 o                         
  -4  -9   2         83.38         67.88         5.22 o                         
  -2  -9   2         31.12         30.41         2.36 o                         
  -1  -9   2         47.76         48.02         2.25 o                         
   1  -9   2        337.22        368.90        12.06 o                         
   2  -9   2        123.51        122.37         4.92 o                         
   3  -9   2        206.84        197.42         7.23 o                         
   4  -9   2         83.56         71.07         6.77 o                         
  -4  -8   2        111.97        107.39         6.62 o                         
  -2  -8   2        128.38        136.05         5.24 o                         
  -1  -8   2        139.93        166.44         5.37 o                         
   0  -8   2       1065.53       1104.06        28.94 o                         
   1  -8   2        171.47        149.64         6.61 o                         
   2  -8   2         56.61         60.30         3.31 o                         
   3  -8   2         94.18         86.37         4.55 o                         
   4  -8   2        301.12        317.52        14.98 o                         
   5  -8   2          8.37          3.15         2.60 o                         
  -4  -7   2         34.50         33.52         2.52 o                         
  -3  -7   2        264.58        281.25         9.59 o                         
  -2  -7   2        343.88        312.52         9.33 o                         
  -1  -7   2        618.10        667.21        15.95 o                         
   0  -7   2       1617.07       1716.69        41.59 o                         
   1  -7   2        629.95        662.96        13.09 o                         
   2  -7   2        161.82        154.95         5.40 o                         
   3  -7   2        204.23        203.36         7.16 o                         
   4  -7   2        297.46        309.44        14.61 o                         
   5  -7   2         19.21         24.92         4.74 o                         
  -4  -6   2         71.69         68.22         5.02 o                         
  -3  -6   2        238.05        255.23         9.05 o                         
  -2  -6   2        593.25        573.68        14.93 o                         
  -1  -6   2        335.37        300.21         7.75 o                         
   0  -6   2       1065.21       1087.19        18.64 o                         
   1  -6   2       1098.65       1183.47        20.93 o                         
   2  -6   2        217.34        225.45         7.86 o                         
   3  -6   2        188.14        196.87         6.95 o                         
   4  -6   2        206.04        206.42        11.45 o                         
   5  -6   2         38.08         35.31         5.33 o                         
  -5  -5   2         87.80         88.16         7.78 o                         
  -4  -5   2        294.27        282.76         8.61 o                         
  -3  -5   2        191.65        196.88        10.04 o                         
  -2  -5   2        303.71        335.37         9.38 o                         
  -1  -5   2        173.90        159.96         4.29 o                         
   0  -5   2         59.50         65.87         2.19 o                         
   1  -5   2        144.70        144.56         4.34 o                         
   2  -5   2       1109.28       1168.30        30.76 o                         
   3  -5   2         42.34         49.20         3.33 o                         
   4  -5   2         10.81         12.03         2.98 o                         
   5  -5   2         92.55        102.46         8.75 o                         
  -5  -4   2        167.16        183.47        11.14 o                         
  -4  -4   2         76.44         77.23         5.87 o                         
  -3  -4   2         28.16         29.16         3.54 o                         
  -2  -4   2       1301.81       1353.72        31.64 o                         
  -1  -4   2        379.20        323.56        10.44 o                         
   0  -4   2       3252.79       3305.26        51.50 o                         
   1  -4   2        691.46        727.59        13.60 o                         
   2  -4   2        544.63        575.78        17.50 o                         
   3  -4   2         55.91         59.92         2.91 o                         
   4  -4   2         13.63         10.59         3.08 o                         
   5  -4   2          1.67          8.07         3.38 o                         
  -5  -3   2         68.31         75.59         6.93 o                         
  -4  -3   2         84.50         81.77         3.26 o                         
  -3  -3   2         58.65         65.80         3.17 o                         
  -2  -3   2        135.36        140.18         6.31 o                         
  -1  -3   2       2954.36       2716.73        59.05 o                         
   0  -3   2        135.23        140.74         3.30 o                         
   1  -3   2        231.30        223.51         6.87 o                         
   2  -3   2       1201.85       1204.42        31.31 o                         
   3  -3   2        114.83        119.47         7.42 o                         
   4  -3   2         46.93         54.95         5.54 o                         
   5  -3   2         98.70         89.37         8.03 o                         
  -6  -2   2         14.38         17.21         4.09 o                         
  -5  -2   2         41.40         44.56         5.23 o                         
  -4  -2   2        134.69        139.08         4.45 o                         
  -3  -2   2        419.65        434.33        10.06 o                         
  -2  -2   2        347.26        324.33         5.26 o                         
  -1  -2   2        910.00        874.78        20.55 o                         
   0  -2   2       1658.27       1678.46        33.50 o                         
   1  -2   2       6943.53       6894.12       202.06 o                         
   2  -2   2         84.92         61.21        12.63 o                         
   3  -2   2        398.23        389.54        11.36 o                         
   4  -2   2        148.55        137.53         5.45 o                         
   5  -2   2         21.62         15.91         3.62 o                         
  -6  -1   2          8.21          4.14         2.30 o                         
  -5  -1   2         16.80         13.53         2.95 o                         
  -4  -1   2         61.50         63.22         2.97 o                         
  -3  -1   2        337.96        330.79         6.89 o                         
  -2  -1   2        105.27        107.23         2.62 o                         
  -1  -1   2        697.19        690.14        11.08 o                         
   0  -1   2       4299.06       4214.61        84.36 o                         
   1  -1   2       5249.09       5235.23       115.60 o                         
   2  -1   2        113.13        120.59         6.14 o                         
   3  -1   2        196.23        197.87         5.16 o                         
   4  -1   2         28.03         23.89         1.80 o                         
   5  -1   2         51.25         60.68         6.51 o                         
  -6   0   2         16.58         20.25         4.23 o                         
  -5   0   2         32.88         31.84         3.95 o                         
  -4   0   2        162.50        162.40         4.96 o                         
  -3   0   2         90.83         91.35         2.76 o                         
  -2   0   2         31.81         39.02         1.77 o                         
  -1   0   2       3075.31       2881.64        37.31 o                         
   0   0   2         41.09         34.38         1.16 o                         
   1   0   2       5734.58       5699.44       125.36 o                         
   2   0   2         90.51        109.61         5.77 o                         
   3   0   2          1.71          1.51         0.68 o                         
   4   0   2        113.44        117.76         4.59 o                         
   5   0   2          0.20          1.05         2.37 o                         
  -6   1   2          9.23          8.82         3.04 o                         
  -5   1   2         17.00         16.06         2.29 o                         
  -4   1   2         60.59         62.90         3.68 o                         
  -3   1   2        337.71        324.62         5.88 o                         
  -2   1   2        105.05        105.45         2.58 o                         
  -1   1   2        690.77        665.05         9.90 o                         
   0   1   2       4321.18       4121.88        89.40 o                         
   1   1   2       5273.95       5209.10        82.05 o                         
   2   1   2        105.40        116.32         6.03 o                         
   3   1   2        199.58        198.49         5.08 o                         
   4   1   2         29.48         30.82         3.61 o                         
   5   1   2         53.01         51.03         5.93 o                         
  -6   2   2         13.96         15.75         3.55 o                         
  -5   2   2         41.32         42.67         3.38 o                         
  -4   2   2        135.01        127.98         7.47 o                         
  -3   2   2        417.96        417.20         8.88 o                         
  -2   2   2        349.47        318.41         5.23 o                         
  -1   2   2        906.55        929.46        16.03 o                         
   0   2   2       1653.78       1640.19        24.97 o                         
   1   2   2       6905.39       6758.07       104.79 o                         
   2   2   2         85.28         76.99         4.76 o                         
   3   2   2        402.41        419.13        10.73 o                         
   4   2   2        143.50        145.61         5.71 o                         
   5   2   2         21.74         25.26         4.34 o                         
  -6   3   2        176.11        182.08        11.55 o                         
  -5   3   2         68.26         77.30         8.98 o                         
  -4   3   2         83.68         83.36         3.35 o                         
  -3   3   2         62.86         70.22         2.66 o                         
  -2   3   2        136.04        145.97         3.14 o                         
  -1   3   2       2978.54       2904.99        38.06 o                         
   0   3   2        138.79        129.90         2.70 o                         
   1   3   2        235.39        236.27         3.70 o                         
   2   3   2       1189.32       1142.09        29.44 o                         
   3   3   2        117.50        121.70         5.57 o                         
   4   3   2         48.79         48.39         3.27 o                         
   5   3   2         98.19        100.99         5.18 o                         
  -5   4   2        171.41        182.43        17.18 o                         
  -4   4   2         75.42         74.06         3.15 o                         
  -3   4   2         28.03         28.33         1.58 o                         
  -2   4   2       1272.79       1355.99        19.23 o                         
  -1   4   2        374.53        388.13         8.52 o                         
   0   4   2       3246.05       3199.84        52.01 o                         
   1   4   2        703.34        732.25        10.66 o                         
   2   4   2        542.80        563.61        12.65 o                         
   3   4   2         55.05         55.57         3.43 o                         
   4   4   2         12.14         13.78         2.88 o                         
   5   4   2          1.73          2.44         1.47 o                         
  -5   5   2         87.97         85.79         4.95 o                         
  -4   5   2        291.90        297.68         9.80 o                         
  -3   5   2        192.15        190.40         4.67 o                         
  -2   5   2        302.64        328.62         6.53 o                         
  -1   5   2        184.23        184.89         5.36 o                         
   0   5   2         62.22         67.04         1.92 o                         
   1   5   2        147.41        152.56         3.34 o                         
   2   5   2       1092.55       1112.53        20.81 o                         
   3   5   2         43.83         50.37         3.35 o                         
   4   5   2         11.83         16.95         4.60 o                         
   5   5   2         95.21        104.66         5.59 o                         
  -5   6   2        116.30        120.10         5.93 o                         
  -4   6   2         70.89         65.18         2.92 o                         
  -3   6   2        232.33        250.88         5.99 o                         
  -2   6   2        606.81        591.85         8.52 o                         
  -1   6   2        335.54        333.82        15.90 o                         
   0   6   2       1063.36       1083.91        15.34 o                         
   1   6   2       1120.76       1185.65        16.79 o                         
   2   6   2        218.38        226.50         6.63 o                         
   3   6   2        190.85        187.25         9.11 o                         
   4   6   2        210.51        211.71         7.72 o                         
   5   6   2         37.68         43.32         3.80 o                         
  -5   7   2          9.63          8.62         2.05 o                         
  -4   7   2         34.98         33.30         2.08 o                         
  -3   7   2        255.34        271.76         5.41 o                         
  -2   7   2        344.79        331.20         5.11 o                         
  -1   7   2        598.81        666.49        10.42 o                         
   0   7   2       1623.82       1702.37        25.82 o                         
   1   7   2        622.57        664.64        10.47 o                         
   2   7   2        162.77        156.55         5.35 o                         
   3   7   2        199.25        202.28         9.52 o                         
   4   7   2        295.92        321.58        10.06 o                         
   5   7   2         19.14         16.82         2.52 o                         
  -5   8   2         28.93         28.67         2.98 o                         
  -4   8   2        113.96        111.01         5.90 o                         
  -3   8   2        155.51        160.75         3.95 o                         
  -2   8   2        125.95        120.77         2.97 o                         
  -1   8   2        142.86        167.18         2.95 o                         
   0   8   2       1079.94       1160.26        14.40 o                         
   1   8   2        164.70        149.90         3.80 o                         
   2   8   2         57.16         53.70         3.35 o                         
   3   8   2         89.27         89.69         6.11 o                         
   4   8   2        303.78        319.40        10.19 o                         
   5   8   2          8.54         10.87         2.28 o                         
  -5   9   2         13.88         13.53         3.85 o                         
  -4   9   2         84.16         88.89         4.53 o                         
  -3   9   2        249.82        237.05         5.06 o                         
  -2   9   2         31.69         31.76         1.44 o                         
  -1   9   2         42.75         41.71         1.68 o                         
   0   9   2       1436.67       1601.82        19.38 o                         
   1   9   2        336.03        324.01         6.50 o                         
   2   9   2        130.73        135.93         4.37 o                         
   3   9   2        206.96        201.29         9.60 o                         
   4   9   2         83.36         86.71         5.04 o                         
   5   9   2         91.22         95.62         5.81 o                         
  -5  10   2         76.67         89.28        12.75 o                         
  -4  10   2         15.90         16.67         1.84 o                         
  -3  10   2         64.98         68.74         2.52 o                         
  -2  10   2        110.48        103.81         2.79 o                         
  -1  10   2        213.41        237.81         6.09 o                         
   0  10   2        172.14        171.56         4.04 o                         
   1  10   2        757.09        739.09        12.20 o                         
   2  10   2        108.18        108.99         3.32 o                         
   3  10   2        403.31        387.81        14.60 o                         
   4  10   2         19.33         16.06         3.17 o                         
   5  10   2         25.99         19.63         2.76 o                         
  -5  11   2          4.28          4.39         3.13 o                         
  -4  11   2         70.30         74.36         4.71 o                         
  -3  11   2         74.94         79.88         4.80 o                         
  -2  11   2        151.72        154.94         3.64 o                         
  -1  11   2       1663.92       1655.90        20.37 o                         
   0  11   2        126.88        124.79         3.47 o                         
   1  11   2         43.46         45.31         2.00 o                         
   2  11   2        183.14        174.16         4.06 o                         
   3  11   2        371.22        389.52        14.73 o                         
   4  11   2         43.76         42.39         4.80 o                         
   5  11   2         40.67         44.58         4.67 o                         
  -5  12   2         95.54         99.80         9.56 o                         
  -4  12   2         16.72         17.31         2.80 o                         
  -3  12   2        337.82        335.07         8.92 o                         
  -2  12   2        460.86        429.44         8.26 o                         
  -1  12   2        466.35        497.82         7.69 o                         
   0  12   2        106.25        109.74         3.98 o                         
   1  12   2        216.59        224.79        11.58 o                         
   2  12   2        236.86        234.32         5.05 o                         
   3  12   2          8.94          3.10         1.86 o                         
   4  12   2         32.71         38.10         4.56 o                         
  -4  13   2        233.68        245.51        10.42 o                         
  -3  13   2        145.68        143.60         7.56 o                         
  -2  13   2        142.89        151.89         4.30 o                         
  -1  13   2        569.98        577.14         8.04 o                         
   0  13   2          9.75         11.25         1.20 o                         
   1  13   2        182.24        185.53         5.19 o                         
   2  13   2         92.34         90.51         4.65 o                         
   3  13   2         32.64         34.20         3.96 o                         
   4  13   2         12.46         11.93         2.99 o                         
  -4  14   2         65.49         68.26         5.43 o                         
  -3  14   2          8.68          9.75         1.03 o                         
  -2  14   2        368.46        362.82         7.54 o                         
  -1  14   2        228.54        226.66         4.32 o                         
   0  14   2        369.61        347.58         7.30 o                         
   1  14   2        414.05        429.14         7.85 o                         
   2  14   2         34.07         34.63         2.00 o                         
   3  14   2        101.18        109.02         7.22 o                         
   4  14   2         44.59         47.14         5.22 o                         
  -4  15   2        129.06        131.11         7.82 o                         
  -3  15   2         34.55         32.00         5.47 o                         
  -2  15   2         77.97         75.36         2.22 o                         
  -1  15   2        429.32        437.37         7.57 o                         
   0  15   2        344.58        347.63         7.49 o                         
   1  15   2         60.29         55.77         2.56 o                         
   2  15   2        148.23        160.94         4.48 o                         
   3  15   2         32.20         34.32         3.21 o                         
   4  15   2         39.33         39.72         6.29 o                         
  -3  16   2        259.85        257.40        10.61 o                         
  -2  16   2        178.32        165.84         5.94 o                         
  -1  16   2        212.69        223.52         4.98 o                         
   0  16   2        111.72        119.95         5.30 o                         
   1  16   2         93.97         87.71         3.62 o                         
   2  16   2         20.29         22.37         1.97 o                         
   3  16   2         28.84         32.65         3.25 o                         
  -3  17   2         92.82         93.39         6.40 o                         
  -2  17   2         36.39         31.89         4.60 o                         
  -1  17   2         38.22         35.11         4.06 o                         
   0  17   2        149.64        145.41         4.23 o                         
   1  17   2          0.76          0.45         0.99 o                         
   2  17   2        263.37        283.25         7.64 o                         
   3  17   2         35.26         36.66         3.46 o                         
  -3  18   2         20.26         21.08         3.27 o                         
  -2  18   2         19.25         24.24         3.25 o                         
  -1  18   2         39.01         36.15         2.55 o                         
   0  18   2         36.75         35.62         2.61 o                         
   1  18   2        129.27        134.91         5.18 o                         
   2  18   2         18.01         17.60         2.11 o                         
   3  18   2        103.87        106.71         9.69 o                         
  -2  19   2         14.55         12.81         2.52 o                         
  -1  19   2         47.57         54.59         3.21 o                         
   0  19   2        194.08        203.65         6.54 o                         
   1  19   2          5.31          7.89         1.59 o                         
   2  19   2        355.94        362.82         9.25 o                         
   3  19   2         62.45         69.47         7.86 o                         
  -2  20   2         58.37         64.01         5.30 o                         
  -1  20   2          1.56         10.20         2.38 o                         
   0  20   2          3.94          5.33         1.49 o                         
   1  20   2         26.64         27.63         2.55 o                         
   2  20   2          5.37          6.03         5.45 o                         
  -2  21   2          5.59          8.93         3.65 o                         
  -1  21   2        203.72        206.99         9.48 o                         
   0  21   2         26.93         23.55         3.17 o                         
   1  21   2         11.64         12.50         2.00 o                         
   2  21   2         51.88         48.75         4.24 o                         
  -1  22   2         21.61         22.97         4.48 o                         
   0  22   2         51.70         51.19         4.54 o                         
   1  22   2        107.76        100.63         6.18 o                         
  -2 -14   3         71.46         81.22         4.19 o                         
   3 -14   3         47.73         47.61         5.36 o                         
   4 -14   3         13.62         16.40         3.75 o                         
  -3 -13   3         34.63         39.08         3.04 o                         
  -2 -13   3         84.25         88.29         4.23 o                         
   0 -13   3          7.92          9.89         2.47 o                         
   1 -13   3        483.48        484.93        17.72 o                         
   2 -13   3         26.50         22.81         3.52 o                         
   3 -13   3        211.89        202.07        11.27 o                         
   4 -13   3         15.62         13.12         3.49 o                         
  -3 -12   3        137.34        148.85         6.37 o                         
  -2 -12   3         87.36         91.73         4.11 o                         
  -1 -12   3        476.26        504.31        18.23 o                         
   0 -12   3        223.24        229.67        10.75 o                         
   1 -12   3         63.21         64.26         5.41 o                         
   2 -12   3        335.86        351.85        13.89 o                         
   3 -12   3         17.47         17.62         3.36 o                         
   4 -12   3         24.97         34.96         5.28 o                         
  -3 -11   3         63.08         66.90         3.94 o                         
  -2 -11   3        456.65        462.51        12.46 o                         
  -1 -11   3         25.49         23.13         3.30 o                         
   0 -11   3        229.77        247.02        10.94 o                         
   1 -11   3        323.84        314.34         8.41 o                         
   2 -11   3        130.19        121.25         5.27 o                         
   3 -11   3         10.50          9.83         2.84 o                         
   4 -11   3         14.57         10.35         3.27 o                         
  -3 -10   3        435.20        445.36        13.26 o                         
  -2 -10   3         35.64         39.10         2.35 o                         
  -1 -10   3        273.29        255.42        11.26 o                         
   0 -10   3        224.41        232.37        10.20 o                         
   1 -10   3        364.52        371.04         9.20 o                         
   2 -10   3        188.80        192.44         6.69 o                         
   3 -10   3         49.09         52.89         5.31 o                         
   4 -10   3         54.82         52.50         5.97 o                         
  -4  -9   3         82.44         74.86         5.15 o                         
  -3  -9   3        156.55        162.33         6.56 o                         
  -2  -9   3         81.06         74.32         3.18 o                         
  -1  -9   3        654.02        651.72        20.49 o                         
   0  -9   3        724.27        760.47        22.42 o                         
   1  -9   3        282.43        283.01         7.53 o                         
   2  -9   3         69.54         73.16         3.88 o                         
   3  -9   3         10.53          6.13         2.36 o                         
   4  -9   3        458.98        454.66        19.14 o                         
  -4  -8   3         50.18         45.51         3.36 o                         
  -3  -8   3        138.24        125.03         5.63 o                         
  -2  -8   3         59.66         68.26         2.96 o                         
   0  -8   3        702.67        755.06        18.69 o                         
   1  -8   3        101.44         93.16         3.78 o                         
   2  -8   3         33.15         27.55         2.38 o                         
   3  -8   3         46.12         46.88         5.03 o                         
   4  -8   3         48.13         40.86         5.29 o                         
  -4  -7   3        124.57        116.44         9.88 o                         
  -3  -7   3         57.40         61.79         2.57 o                         
  -2  -7   3        192.57        178.58         5.54 o                         
   0  -7   3         15.77         16.60         1.57 o                         
   1  -7   3       1711.42       1838.42        43.97 o                         
   2  -7   3        160.27        151.61         5.55 o                         
   3  -7   3        121.72        119.78         7.84 o                         
   4  -7   3         63.48         66.86         6.50 o                         
  -4  -6   3        127.87        122.17         6.57 o                         
  -3  -6   3        467.08        478.68        13.78 o                         
  -2  -6   3         94.90         88.06         2.31 o                         
   0  -6   3        594.01        581.14        14.62 o                         
   1  -6   3        252.44        283.34         9.76 o                         
   2  -6   3         11.26         12.62         1.70 o                         
   3  -6   3        310.79        291.76        12.75 o                         
   4  -6   3         69.76         74.20         6.96 o                         
   5  -6   3        123.40        123.51         9.91 o                         
  -4  -5   3        192.04        194.84         8.85 o                         
  -3  -5   3         22.81         21.50         2.23 o                         
  -2  -5   3        261.84        277.66         7.08 o                         
  -1  -5   3        383.10        390.69         9.12 o                         
   0  -5   3         76.78         92.56         4.64 o                         
   1  -5   3        194.23        188.42         4.73 o                         
   2  -5   3         19.16         17.92         1.96 o                         
   3  -5   3        181.91        196.59         7.09 o                         
   4  -5   3          8.46          6.93         2.61 o                         
   5  -5   3         23.94         24.60         4.80 o                         
  -4  -4   3         66.49         60.88         4.80 o                         
  -3  -4   3        488.54        506.77        14.99 o                         
  -2  -4   3        379.84        374.83         8.56 o                         
  -1  -4   3       1527.29       1463.22        35.96 o                         
   0  -4   3        213.51        230.56         3.87 o                         
   1  -4   3         11.24          9.82         1.06 o                         
   2  -4   3       5304.63       5363.55        85.94 o                         
   3  -4   3         11.47         13.22         2.20 o                         
   4  -4   3          7.66          7.68         2.84 o                         
   5  -4   3         33.34         39.78         5.56 o                         
  -4  -3   3        184.91        171.30         5.94 o                         
  -3  -3   3         11.98         11.36         2.22 o                         
  -2  -3   3       2008.77       2045.19        61.78 o                         
  -1  -3   3        256.51        241.25        19.35 o                         
   0  -3   3        167.29        160.34         3.39 o                         
   1  -3   3        450.92        470.40         9.13 o                         
   2  -3   3       2052.93       2033.33        39.35 o                         
   3  -3   3        130.16        131.25         4.55 o                         
   4  -3   3          7.34          7.85         2.92 o                         
   5  -3   3         47.93         51.99         6.25 o                         
  -5  -2   3        128.95        121.54         7.43 o                         
  -4  -2   3         76.84         73.05         3.23 o                         
  -3  -2   3        177.91        166.59         5.75 o                         
  -2  -2   3         17.29         19.68         1.34 o                         
  -1  -2   3        205.69        218.32         4.79 o                         
   0  -2   3        505.45        516.24         8.59 o                         
   1  -2   3         67.38         74.07         2.31 o                         
   2  -2   3        427.92        481.76        12.29 o                         
   3  -2   3        107.01        103.88         7.83 o                         
   4  -2   3          4.83          4.63         2.31 o                         
   5  -2   3         30.76         28.61         4.66 o                         
  -5  -1   3        110.37        124.09         5.81 o                         
  -4  -1   3         75.74         81.80         3.44 o                         
  -3  -1   3         37.47         38.07         2.67 o                         
  -2  -1   3        530.83        514.09         8.81 o                         
  -1  -1   3        308.90        282.38         5.03 o                         
   0  -1   3         56.30         51.01         1.68 o                         
   1  -1   3       2202.87       2139.34        28.53 o                         
   2  -1   3        103.65         63.16        55.95 o                         
   3  -1   3        110.69        107.55         4.39 o                         
   4  -1   3         60.81         55.51         2.67 o                         
   5  -1   3         14.12         16.32         3.91 o                         
  -5   0   3         40.85         42.33         3.43 o                         
  -4   0   3          0.30          0.29         0.85 o                         
  -3   0   3       1689.88       1672.83        21.10 o                         
  -2   0   3         32.29         35.67         1.82 o                         
  -1   0   3          4.72          1.78         0.57 o                         
   0   0   3         55.54         49.01         1.63 o                         
   1   0   3        413.31        433.80         7.48 o                         
   2   0   3        108.17         81.34         5.20 o                         
   3   0   3        248.47        243.16        13.05 o                         
   4   0   3         11.84         12.80         1.51 o                         
   5   0   3         20.62         22.53         4.36 o                         
  -6   1   3          9.07          9.50         3.08 o                         
  -5   1   3        112.03        117.68         5.81 o                         
  -4   1   3         72.12         76.14         2.91 o                         
  -3   1   3         37.09         33.83         1.75 o                         
  -2   1   3        523.52        513.51         8.94 o                         
  -1   1   3        302.57        286.51         5.41 o                         
   0   1   3         53.79         52.98         1.70 o                         
   1   1   3       2228.45       2134.51        68.26 o                         
   2   1   3        102.83        104.69         5.94 o                         
   3   1   3        107.94        116.30         5.16 o                         
   4   1   3         60.55         61.74         3.46 o                         
   5   1   3         13.85         16.68         3.96 o                         
  -6   2   3          0.81         -1.34         2.87 o                         
  -5   2   3        131.66        130.87         6.10 o                         
  -4   2   3         75.58         67.72         3.39 o                         
  -3   2   3        184.07        167.78         4.00 o                         
  -2   2   3         18.23         19.59         1.29 o                         
  -1   2   3        199.27        210.15         5.41 o                         
   0   2   3        487.81        490.54         7.53 o                         
   1   2   3         67.05         66.20         2.82 o                         
   2   2   3        441.75        461.91        15.02 o                         
   3   2   3        106.30        116.37         5.15 o                         
   4   2   3          4.70          3.75         1.27 o                         
   5   2   3         31.88         41.95         5.68 o                         
  -5   3   3         84.20         94.36         6.15 o                         
  -4   3   3        184.52        167.53         5.10 o                         
  -3   3   3         11.60         10.20         1.08 o                         
  -2   3   3       2022.80       2083.00        28.97 o                         
  -1   3   3        247.57        251.21         6.14 o                         
   0   3   3        163.92        156.42         4.27 o                         
   1   3   3        468.13        477.39         8.92 o                         
   2   3   3       2041.19       2091.06        35.97 o                         
   3   3   3        130.57        128.80         5.54 o                         
   4   3   3          8.67          8.56         1.78 o                         
   5   3   3         47.14         56.56         6.58 o                         
  -5   4   3         55.61         72.41         8.31 o                         
  -4   4   3         68.48         63.56         3.04 o                         
  -3   4   3        485.62        508.88         8.28 o                         
  -2   4   3        383.19        378.80         7.54 o                         
  -1   4   3       1540.52       1482.01        42.00 o                         
   0   4   3        220.36        219.43         4.22 o                         
   1   4   3         11.11         12.47         0.93 o                         
   2   4   3       5303.11       5394.00        86.30 o                         
   3   4   3         12.50         12.35         2.68 o                         
   4   4   3          7.84          6.11         1.54 o                         
   5   4   3         34.12         37.79         5.41 o                         
  -5   5   3         34.31         39.20         4.54 o                         
  -4   5   3        191.58        193.71         5.50 o                         
  -3   5   3         23.05         22.68         1.46 o                         
  -2   5   3        249.69        267.98         5.26 o                         
  -1   5   3        376.90        383.32         8.99 o                         
   0   5   3         73.63         83.35         2.33 o                         
   1   5   3        201.92        199.92         4.20 o                         
   2   5   3         20.04         19.32         1.94 o                         
   3   5   3        180.89        177.18         9.14 o                         
   4   5   3          9.99          9.07         2.85 o                         
   5   5   3         24.34         24.55         4.47 o                         
  -5   6   3         38.42         33.46         3.15 o                         
  -4   6   3        131.90        132.65         6.74 o                         
  -3   6   3        460.14        468.38         7.14 o                         
  -2   6   3         96.56         83.74         9.37 o                         
  -1   6   3       1056.70       1153.66        29.43 o                         
   0   6   3        582.11        552.19         8.84 o                         
   1   6   3        253.05        285.14         5.52 o                         
   2   6   3          9.47         12.26         1.99 o                         
   3   6   3        308.62        309.25        12.89 o                         
   4   6   3         69.58         68.53         6.31 o                         
   5   6   3        121.37        129.72         6.51 o                         
  -5   7   3        105.38        113.40         5.75 o                         
  -4   7   3        128.21        119.66         4.80 o                         
  -3   7   3         58.35         64.71         2.20 o                         
  -2   7   3        195.02        183.01         4.34 o                         
  -1   7   3        261.73        310.69        17.53 o                         
   0   7   3         16.98         17.44         1.17 o                         
   1   7   3       1705.11       1748.67        24.34 o                         
   2   7   3        163.88        168.57         5.89 o                         
   3   7   3        119.09        106.04         7.03 o                         
   4   7   3         64.88         71.99         6.49 o                         
   5   7   3         84.45         78.09         5.11 o                         
  -5   8   3         20.22         23.36         3.28 o                         
  -4   8   3         51.42         51.73         3.63 o                         
  -3   8   3        141.61        134.61         3.57 o                         
  -2   8   3         58.42         66.06         3.07 o                         
  -1   8   3         35.65         41.24         2.26 o                         
   0   8   3        715.72        731.30         9.80 o                         
   1   8   3        101.48         97.86         3.04 o                         
   2   8   3         32.44         25.90         2.58 o                         
   3   8   3         46.94         42.96         4.42 o                         
   4   8   3         47.57         40.00         4.77 o                         
   5   8   3         12.95         13.31         2.54 o                         
  -5   9   3         44.29         42.55         4.24 o                         
  -4   9   3         79.76         78.89         4.32 o                         
  -3   9   3        157.11        163.14         3.97 o                         
  -2   9   3         78.26         68.63         3.62 o                         
  -1   9   3        655.93        657.29        10.57 o                         
   0   9   3        716.70        791.17        11.60 o                         
   1   9   3        282.78        288.36         6.09 o                         
   2   9   3         71.78         68.32         2.32 o                         
   3   9   3          9.42          8.02         2.50 o                         
   4   9   3        451.17        492.02        19.20 o                         
   5   9   3          6.91          1.80         1.46 o                         
  -5  10   3        103.86        116.12         7.05 o                         
  -4  10   3        162.42        159.98         5.23 o                         
  -3  10   3        449.24        420.63         7.39 o                         
  -2  10   3         34.95         39.17         3.18 o                         
  -1  10   3        264.17        252.70         7.78 o                         
   0  10   3        215.13        226.46         4.31 o                         
   1  10   3        364.05        356.71         7.25 o                         
   2  10   3        195.15        197.42         4.23 o                         
   3  10   3         51.41         45.59         4.76 o                         
   4  10   3         54.59         63.89         6.26 o                         
   5  10   3         22.52         24.41         3.38 o                         
  -5  11   3         25.77         28.31         5.37 o                         
  -4  11   3         78.28         81.87         5.58 o                         
  -3  11   3         63.27         62.17         2.20 o                         
  -2  11   3        459.11        435.50         9.75 o                         
  -1  11   3         27.41         25.96         1.37 o                         
   0  11   3        234.52        249.57         4.77 o                         
   1  11   3        329.81        316.22         9.06 o                         
   2  11   3        129.94        124.68         3.35 o                         
   3  11   3         11.71         13.24         3.13 o                         
   4  11   3         13.53         11.23         2.90 o                         
  -5  12   3         60.37         48.67         6.81 o                         
  -4  12   3         76.68         75.73         5.54 o                         
  -3  12   3        142.09        121.46         5.36 o                         
  -2  12   3         87.46         76.52         5.55 o                         
  -1  12   3        480.19        449.45         6.79 o                         
   0  12   3        227.61        242.54         6.07 o                         
   1  12   3         63.30         60.48         2.40 o                         
   2  12   3        337.71        350.94         6.88 o                         
   3  12   3         15.72         15.67         3.24 o                         
   4  12   3         25.50         30.59         4.53 o                         
  -4  13   3        111.60        128.82         8.31 o                         
  -3  13   3         34.04         30.03         2.52 o                         
  -2  13   3         87.10         80.33         6.79 o                         
  -1  13   3        280.72        294.22         5.11 o                         
   0  13   3          8.64         10.52         1.04 o                         
   1  13   3        478.66        480.18         8.33 o                         
   2  13   3         27.31         28.10         1.95 o                         
   3  13   3        216.20        223.08        11.22 o                         
   4  13   3         15.01         10.78         3.01 o                         
  -4  14   3         12.60         19.76         3.14 o                         
  -3  14   3        381.82        355.23        25.20 o                         
  -2  14   3         71.01         76.92         5.02 o                         
  -1  14   3        391.03        401.26         6.60 o                         
   0  14   3        779.76        749.63        11.27 o                         
   1  14   3         15.07         15.26         2.10 o                         
   2  14   3         63.74         74.04         2.89 o                         
   3  14   3         47.48         52.22         5.44 o                         
   4  14   3         13.64         17.50         3.74 o                         
  -4  15   3         80.85         80.10         6.15 o                         
  -3  15   3         72.75         76.97         5.82 o                         
  -2  15   3        126.86        123.12        11.14 o                         
  -1  15   3         20.62         22.92         1.29 o                         
   0  15   3         37.56         43.74         2.07 o                         
   1  15   3         44.71         44.33         2.56 o                         
   2  15   3        106.03        110.12         4.51 o                         
   3  15   3         87.78         84.15         6.80 o                         
   4  15   3         66.57         51.76         5.71 o                         
  -3  16   3          1.95          1.79         1.79 o                         
  -2  16   3          8.40          9.02         2.32 o                         
  -1  16   3         88.34         94.69         4.48 o                         
   0  16   3        372.38        348.03         6.83 o                         
   1  16   3         71.82         66.09         2.90 o                         
   2  16   3         35.96         35.40         2.20 o                         
   3  16   3          2.97          3.81         2.91 o                         
  -3  17   3         56.41         61.63         5.23 o                         
  -2  17   3         70.10         73.30         5.35 o                         
  -1  17   3        263.03        273.16         7.07 o                         
   0  17   3        533.08        556.41        16.56 o                         
   1  17   3         65.32         65.14         3.93 o                         
   2  17   3         85.34         85.30         3.44 o                         
   3  17   3        123.29        141.25         7.05 o                         
  -3  18   3         18.98         19.72         3.88 o                         
  -2  18   3          6.30         10.32         2.54 o                         
  -1  18   3         72.82         78.15         3.61 o                         
   0  18   3        159.89        155.03         5.44 o                         
   1  18   3         54.78         61.05         3.48 o                         
   2  18   3         65.95         66.21         3.73 o                         
   3  18   3         48.31         58.17         7.34 o                         
  -2  19   3         46.38         41.72        12.22 o                         
  -1  19   3         82.71         78.62         5.50 o                         
   0  19   3         22.34         19.05         1.98 o                         
   1  19   3          3.39          3.06         1.39 o                         
   2  19   3         44.01         42.10         3.06 o                         
  -2  20   3          1.61          4.75         4.68 o                         
  -1  20   3        118.25        107.90         6.64 o                         
   0  20   3         94.25         96.95        11.70 o                         
   1  20   3        105.26        110.40         4.95 o                         
   2  20   3         33.17         30.47         3.54 o                         
  -1  21   3         33.92         30.39         3.77 o                         
   0  21   3          8.42         13.14         2.63 o                         
   1  21   3        273.21        261.60        10.25 o                         
  -1  22   3         71.66         72.18         7.68 o                         
   0  22   3         96.40         97.87         6.43 o                         
   3 -15   4         77.38         77.78         7.09 o                         
   2 -14   4         62.92         54.22         5.17 o                         
   3 -14   4         44.47         35.15         4.84 o                         
   1 -13   4        102.82         99.33         5.92 o                         
   2 -13   4        188.09        194.73         9.94 o                         
   3 -13   4        173.74        168.93        10.34 o                         
   4 -13   4         19.67         15.63         3.70 o                         
  -3 -12   4        127.12        113.92         4.38 o                         
   0 -12   4         25.98         34.88         4.11 o                         
   1 -12   4         29.98         23.15         2.80 o                         
   2 -12   4        247.26        240.67        11.08 o                         
   3 -12   4          4.09          1.48         2.03 o                         
   4 -12   4         65.20         60.66         6.71 o                         
  -3 -11   4        158.84        150.47         5.34 o                         
  -1 -11   4         11.77          8.43         2.56 o                         
   0 -11   4        252.02        259.47        11.72 o                         
   1 -11   4        180.11        183.65         6.19 o                         
   2 -11   4        285.58        272.59        11.83 o                         
   3 -11   4         98.71         91.97         7.23 o                         
   4 -11   4         41.84         37.68         5.54 o                         
  -3 -10   4         34.34         34.94         2.34 o                         
  -1 -10   4        329.74        341.22        13.94 o                         
   0 -10   4        622.54        639.56        13.06 o                         
   1 -10   4        136.97        143.33         5.22 o                         
   2 -10   4        235.19        231.55        10.60 o                         
   3 -10   4         12.21          9.75         2.71 o                         
   4 -10   4         18.76         15.99         3.61 o                         
  -3  -9   4        283.28        279.95         8.61 o                         
  -1  -9   4         36.75         39.08         4.10 o                         
   0  -9   4         99.68        114.40         3.90 o                         
   1  -9   4        170.02        186.06         8.94 o                         
   2  -9   4        266.99        262.20         8.20 o                         
   3  -9   4        103.26         96.82         7.36 o                         
   4  -9   4          2.59          5.57         2.66 o                         
  -4  -8   4        218.98        191.80         8.28 o                         
  -3  -8   4         20.64         21.60         1.90 o                         
  -1  -8   4         55.78         46.46         4.31 o                         
   0  -8   4        198.84        191.74        26.61 o                         
   1  -8   4         67.76         64.58         3.28 o                         
   2  -8   4        314.34        300.15         8.78 o                         
   3  -8   4         73.67         69.40         6.15 o                         
   4  -8   4        170.15        165.99        10.75 o                         
  -3  -7   4        409.19        426.40        12.84 o                         
  -1  -7   4        112.02        102.68         6.33 o                         
   0  -7   4        818.72        814.72        15.09 o                         
   1  -7   4        683.21        765.27        15.44 o                         
   2  -7   4         21.58         20.38         2.16 o                         
   3  -7   4         33.94         34.37         4.45 o                         
   4  -7   4          3.55          0.44         2.32 o                         
  -4  -6   4         87.33         81.77         5.10 o                         
  -3  -6   4        130.78        133.03         5.41 o                         
  -2  -6   4         43.12         44.50         2.92 o                         
  -1  -6   4          2.29          1.05         1.46 o                         
   0  -6   4         36.35         40.16         2.01 o                         
   1  -6   4        829.74        804.74        23.90 o                         
   2  -6   4         15.45         18.46         2.05 o                         
   3  -6   4        789.48        814.57        25.88 o                         
   4  -6   4         22.87         21.14         3.93 o                         
  -4  -5   4         39.25         36.49         3.39 o                         
  -3  -5   4        412.68        401.28         9.65 o                         
  -2  -5   4        777.88        821.29        12.01 o                         
  -1  -5   4       1156.55       1212.61        20.44 o                         
   0  -5   4        269.28        267.43         6.26 o                         
   1  -5   4         30.19         34.18         1.96 o                         
   2  -5   4        160.27        181.93         6.24 o                         
   3  -5   4       1221.82       1217.57        34.86 o                         
   4  -5   4          2.52         -0.10         2.03 o                         
  -4  -4   4         87.78         89.62         5.74 o                         
  -3  -4   4          4.89          5.13         1.16 o                         
  -2  -4   4        470.74        503.29        11.50 o                         
  -1  -4   4        724.81        652.51        53.99 o                         
   0  -4   4        527.73        543.90         9.97 o                         
   1  -4   4        454.80        441.29         9.21 o                         
   2  -4   4        154.82        152.01         7.04 o                         
   3  -4   4         16.28         13.88         2.98 o                         
   4  -4   4         80.67         87.69         7.59 o                         
   5  -4   4          4.20          8.69         3.35 o                         
  -4  -3   4         15.99         13.46         1.80 o                         
  -3  -3   4        330.42        353.58         9.62 o                         
  -2  -3   4        217.91        231.96         4.68 o                         
  -1  -3   4        833.02        819.43        21.86 o                         
   0  -3   4        950.22        951.61        13.95 o                         
   1  -3   4        823.29        834.71        15.30 o                         
   2  -3   4       1682.25       1747.84        26.16 o                         
   3  -3   4        234.69        239.85        11.38 o                         
   4  -3   4         20.22         18.23         3.56 o                         
   5  -3   4         41.83         42.91         5.98 o                         
  -5  -2   4        283.15        308.93        13.43 o                         
  -4  -2   4          1.14          0.91         1.09 o                         
  -3  -2   4         72.33         76.37         3.99 o                         
  -2  -2   4       1723.11       1735.24        20.94 o                         
  -1  -2   4        947.52        960.86        16.56 o                         
   0  -2   4        614.04        618.40         9.69 o                         
   1  -2   4         12.87         14.88         1.71 o                         
   2  -2   4        114.89        109.90         4.88 o                         
   3  -2   4        117.82        111.24         6.31 o                         
   4  -2   4        198.60        208.39        11.71 o                         
   5  -2   4         19.77         21.05         4.36 o                         
  -5  -1   4         75.75         85.90         6.75 o                         
  -4  -1   4         41.02         42.85         2.89 o                         
  -3  -1   4         15.12         17.59         5.55 o                         
  -2  -1   4         73.85         71.85         2.24 o                         
  -1  -1   4        521.13        575.37         9.05 o                         
   0  -1   4        464.44        441.10         7.34 o                         
   1  -1   4        382.65        418.67        16.56 o                         
   2  -1   4         84.29         83.53         3.23 o                         
   3  -1   4         25.61         27.51         3.81 o                         
   4  -1   4          1.34          1.17         0.93 o                         
   5  -1   4          4.01          7.61         3.22 o                         
  -5   0   4         33.60         27.66         4.13 o                         
  -4   0   4        580.47        545.37        13.27 o                         
  -3   0   4        511.82        513.15         9.88 o                         
  -2   0   4       1759.73       1776.39        21.62 o                         
  -1   0   4         73.62         86.87         2.48 o                         
   0   0   4       1070.36       1125.82        22.55 o                         
   1   0   4         62.84         66.75         3.02 o                         
   2   0   4        778.72        780.92        20.91 o                         
   3   0   4          8.04         12.07         2.87 o                         
   4   0   4        205.28        231.38         7.97 o                         
   5   0   4         10.56          7.15         2.80 o                         
  -5   1   4         79.31         78.66         6.77 o                         
  -4   1   4         41.17         39.76         2.57 o                         
  -3   1   4         13.14         14.90         1.54 o                         
  -2   1   4         73.79         75.09         2.38 o                         
  -1   1   4        515.48        552.32         8.51 o                         
   0   1   4        473.26        449.95         6.51 o                         
   1   1   4        376.29        404.58        12.52 o                         
   2   1   4         88.70         90.64         4.54 o                         
   3   1   4         23.93         22.70         3.35 o                         
   4   1   4          1.28          1.62         1.02 o                         
   5   1   4          4.59         -0.15         2.06 o                         
  -5   2   4        279.22        280.63        13.77 o                         
  -4   2   4          1.49          1.65         1.21 o                         
  -3   2   4         72.64         75.36         3.63 o                         
  -2   2   4       1736.36       1737.57        24.93 o                         
  -1   2   4        939.97        948.45        12.14 o                         
   0   2   4        614.03        605.55         9.42 o                         
   1   2   4         12.65         15.24         1.60 o                         
   2   2   4        114.41        107.15         4.52 o                         
   3   2   4        116.81        114.14         7.44 o                         
   4   2   4        204.05        207.64         7.17 o                         
   5   2   4         18.89         19.66         3.92 o                         
  -5   3   4        280.02        255.94        13.28 o                         
  -4   3   4         15.62         14.95         3.00 o                         
  -3   3   4        322.12        334.78         7.34 o                         
  -2   3   4        211.56        218.01         5.37 o                         
  -1   3   4        824.96        814.75        10.65 o                         
   0   3   4        967.52        961.03        13.96 o                         
   1   3   4        828.41        824.55        12.96 o                         
   2   3   4       1701.13       1747.21        31.27 o                         
   3   3   4        229.45        240.14        11.38 o                         
   4   3   4         20.65         19.93         3.76 o                         
   5   3   4         43.36         53.17         6.42 o                         
  -5   4   4         78.38         85.96         7.61 o                         
  -4   4   4         91.96         85.72         3.87 o                         
  -3   4   4          5.06          4.69         0.97 o                         
  -2   4   4        459.25        495.31         8.05 o                         
  -1   4   4        733.81        695.67        11.47 o                         
   0   4   4        527.86        524.13         8.46 o                         
   1   4   4        447.56        422.87         7.81 o                         
   2   4   4        159.89        166.71         7.11 o                         
   3   4   4         17.00         12.13         2.98 o                         
   4   4   4         80.39         91.03         7.36 o                         
   5   4   4          4.74          1.35         2.02 o                         
  -5   5   4         14.87         14.32         2.50 o                         
  -4   5   4         39.23         32.05         2.43 o                         
  -3   5   4        415.81        405.59         7.66 o                         
  -2   5   4        771.26        809.15        11.76 o                         
  -1   5   4       1164.58       1215.04        22.38 o                         
   0   5   4        261.66        249.63         6.52 o                         
   1   5   4         31.58         33.38         1.65 o                         
   2   5   4        157.26        172.95         6.00 o                         
   3   5   4       1218.91       1239.57        34.91 o                         
   4   5   4          2.65          1.79         1.74 o                         
   5   5   4         64.93         74.11         7.59 o                         
  -5   6   4         41.02         38.89         3.90 o                         
  -4   6   4         90.44         88.34         4.03 o                         
  -3   6   4        129.09        124.13         3.85 o                         
  -2   6   4         46.78         55.57         2.52 o                         
  -1   6   4          1.79          1.70         1.17 o                         
   0   6   4         36.48         39.25         2.41 o                         
   1   6   4        822.88        823.51        12.87 o                         
   2   6   4         14.37         13.30         1.78 o                         
   3   6   4        792.22        794.21        24.95 o                         
   4   6   4         20.77         15.60         3.35 o                         
   5   6   4        153.54        164.72        11.32 o                         
  -5   7   4          4.36          2.94         3.22 o                         
  -4   7   4        220.17        206.58        11.69 o                         
  -3   7   4        408.93        422.24         9.40 o                         
  -2   7   4         54.96         55.65         2.37 o                         
  -1   7   4        113.39         96.84         4.25 o                         
   0   7   4        809.05        779.50        12.15 o                         
   1   7   4        690.46        742.15        11.93 o                         
   2   7   4         19.46         19.30         3.57 o                         
   3   7   4         30.70         29.06         4.08 o                         
   4   7   4          3.64          5.95         2.48 o                         
   5   7   4         60.50         60.25         6.88 o                         
  -5   8   4         48.54         45.25         7.05 o                         
  -4   8   4        217.39        185.92         9.22 o                         
  -3   8   4         20.64         19.75         1.98 o                         
  -2   8   4        360.33        354.12         8.41 o                         
  -1   8   4         54.27         52.41         3.24 o                         
   0   8   4        198.86        196.24         4.62 o                         
   1   8   4         68.47         65.73         2.55 o                         
   2   8   4        312.67        294.68         8.63 o                         
   3   8   4         72.76         83.12         6.49 o                         
   4   8   4        168.30        197.61        11.50 o                         
   5   8   4         58.33         51.81         6.35 o                         
  -5   9   4          4.22          2.92         1.85 o                         
  -4   9   4        123.15        111.20         5.77 o                         
  -3   9   4        290.59        296.39         7.97 o                         
  -2   9   4         36.86         31.02         2.25 o                         
  -1   9   4         38.72         41.07         2.96 o                         
   0   9   4        103.46        122.51         3.63 o                         
   1   9   4        166.40        176.77         4.58 o                         
   2   9   4        264.22        260.19         5.56 o                         
   3   9   4        107.39         97.93         7.18 o                         
   4   9   4          2.48          3.19         2.32 o                         
  -5  10   4         21.63         23.85         6.54 o                         
  -4  10   4        167.24        180.58        11.95 o                         
  -3  10   4         34.30         33.02         2.52 o                         
  -2  10   4        718.00        707.31        13.44 o                         
  -1  10   4        323.67        320.61         9.34 o                         
   0  10   4        621.16        640.94         9.23 o                         
   1  10   4        142.39        143.52         4.19 o                         
   2  10   4        230.22        225.64         4.72 o                         
   3  10   4         12.60         10.16         2.85 o                         
   4  10   4         17.91         14.52         3.65 o                         
  -5  11   4        144.08        147.67        11.77 o                         
  -4  11   4         70.96         65.39         5.01 o                         
  -3  11   4        155.55        144.66         5.79 o                         
  -2  11   4         29.59         30.70         4.30 o                         
  -1  11   4         11.62         10.20         1.11 o                         
   0  11   4        258.69        247.86         4.74 o                         
   1  11   4        180.72        185.06         5.01 o                         
   2  11   4        282.24        284.63         5.68 o                         
   3  11   4        103.80        105.94         7.70 o                         
   4  11   4         41.23         53.16         6.03 o                         
  -4  12   4        144.27        163.78         8.26 o                         
  -3  12   4        128.58        117.62         7.53 o                         
  -2  12   4        170.11        172.61         7.33 o                         
  -1  12   4        409.26        403.22         8.42 o                         
   0  12   4         26.17         29.89         1.94 o                         
   1  12   4         28.59         22.75         1.80 o                         
   2  12   4        250.03        248.65         6.02 o                         
   3  12   4          4.30          5.53         2.50 o                         
   4  12   4         66.68         70.13         6.86 o                         
  -4  13   4         18.23         11.74         2.60 o                         
  -3  13   4        210.77        209.75        19.89 o                         
  -2  13   4        554.94        563.69        19.89 o                         
  -1  13   4         18.47         16.11         1.22 o                         
   0  13   4        244.02        234.26         4.90 o                         
   1  13   4        102.76         97.35         4.37 o                         
   2  13   4        190.89        197.24         5.38 o                         
   3  13   4        174.18        193.23        10.79 o                         
   4  13   4         19.32         17.29         3.77 o                         
  -4  14   4         60.11         68.81         6.89 o                         
  -3  14   4        159.48        162.00         7.99 o                         
  -2  14   4        278.13        289.76        12.22 o                         
  -1  14   4         14.93         12.96         1.15 o                         
   0  14   4        179.23        179.43         4.23 o                         
   1  14   4        386.89        370.92        12.16 o                         
   2  14   4         65.28         58.98         2.90 o                         
   3  14   4         45.13         42.02         5.07 o                         
   4  14   4         45.35         49.37         5.92 o                         
  -4  15   4          4.95          3.05         2.52 o                         
  -3  15   4        353.83        366.50        12.92 o                         
  -2  15   4        104.07        100.34         5.90 o                         
  -1  15   4         34.14         30.72         1.84 o                         
   0  15   4        535.18        558.69        11.64 o                         
   1  15   4          6.42         10.27         1.28 o                         
   2  15   4         37.13         40.23         2.26 o                         
   3  15   4         75.22         75.73         6.79 o                         
  -3  16   4         50.01         53.70         8.31 o                         
  -2  16   4        124.79        129.82         7.06 o                         
  -1  16   4        108.70        108.82         3.76 o                         
   0  16   4         23.18         22.21         2.23 o                         
   1  16   4        217.17        222.80         6.97 o                         
   2  16   4         45.74         45.17         3.12 o                         
   3  16   4         17.96         16.06         3.37 o                         
  -3  17   4        111.16        110.32         7.05 o                         
  -2  17   4         91.71         98.59         9.42 o                         
  -1  17   4         72.20         68.75         5.00 o                         
   0  17   4        117.19        113.95         5.43 o                         
   1  17   4          0.04         -0.67         1.17 o                         
   2  17   4          4.94          6.59         2.33 o                         
   3  17   4        217.89        223.96        19.85 o                         
  -2  18   4         46.24         43.03         4.34 o                         
  -1  18   4         43.32         38.30         3.92 o                         
   0  18   4          9.00          6.90         1.25 o                         
   1  18   4        285.53        279.89         7.86 o                         
   2  18   4         40.59         35.36         4.13 o                         
  -2  19   4         22.86         30.37         3.88 o                         
  -1  19   4         49.79         55.28         5.13 o                         
   0  19   4        108.64        107.71         6.33 o                         
   1  19   4        118.68        120.34         5.06 o                         
   2  19   4         14.62         17.85         2.18 o                         
  -2  20   4         83.82         96.68         8.91 o                         
  -1  20   4        167.73        155.42         8.18 o                         
   0  20   4         31.13         39.33         4.00 o                         
   1  20   4         12.96         12.19         2.40 o                         
   2  20   4         79.85         80.09         4.33 o                         
  -1  21   4          4.64          8.09         2.75 o                         
   0  21   4        181.57        188.27         8.95 o                         
   1  21   4        115.06        126.59         9.95 o                         
   3 -16   5         24.39         29.76         4.75 o                         
   2 -15   5         80.81         79.44         6.49 o                         
   3 -15   5         16.74         18.73         4.04 o                         
   1 -14   5        499.71        486.09        16.20 o                         
   2 -14   5         91.56         89.19         6.74 o                         
   3 -14   5         60.67         67.06         6.71 o                         
   1 -13   5         37.41         33.29         3.49 o                         
   2 -13   5         35.43         35.31         4.21 o                         
   3 -13   5          2.71          5.68         2.71 o                         
   1 -12   5        100.66         98.08         5.88 o                         
   2 -12   5         35.23         32.49         4.05 o                         
   3 -12   5        123.52        131.10         9.07 o                         
   4 -12   5         22.69         20.99         4.36 o                         
   0 -11   5         44.37         47.43         3.09 o                         
   1 -11   5         99.70         92.60         5.62 o                         
   2 -11   5        488.89        444.63        16.50 o                         
   3 -11   5         16.09         11.53         3.00 o                         
   4 -11   5          8.84         -0.42         2.21 o                         
  -1 -10   5        147.14        139.08         8.34 o                         
   0 -10   5        420.07        414.00         9.61 o                         
   1 -10   5          0.26          1.40         1.31 o                         
   2 -10   5          0.84          0.70         1.65 o                         
   3 -10   5        134.68        134.35         8.95 o                         
   4 -10   5         22.62         18.95         4.02 o                         
  -3  -9   5        425.79        255.53        20.04 o                         
  -1  -9   5        219.56        236.49        11.13 o                         
   0  -9   5        181.73        186.50         9.29 o                         
   1  -9   5         75.22         73.45         3.73 o                         
   2  -9   5         62.16         65.45         5.46 o                         
   3  -9   5         51.50         45.60         5.15 o                         
   4  -9   5         32.26         30.95         4.94 o                         
  -3  -8   5        149.67        120.50         3.02 o                         
  -1  -8   5        319.14        310.26         9.06 o                         
   0  -8   5        555.09        591.14        11.92 o                         
   1  -8   5        158.19        153.99        12.63 o                         
   2  -8   5         47.00         51.89         4.80 o                         
   3  -8   5         17.83         23.85         3.92 o                         
   4  -8   5        187.26        175.52        11.35 o                         
  -3  -7   5        339.12        317.35         5.30 o                         
  -2  -7   5        387.91        431.78        16.77 o                         
  -1  -7   5         17.43         15.31         1.50 o                         
   0  -7   5        226.32        234.41         6.27 o                         
   1  -7   5        830.24        829.08        22.83 o                         
   2  -7   5        131.84        132.82         7.69 o                         
   3  -7   5         44.66         44.42         5.02 o                         
   4  -7   5         99.07         94.61         8.23 o                         
  -4  -6   5         34.75         16.24         2.23 o                         
  -3  -6   5        172.03        171.38         4.45 o                         
  -2  -6   5        165.44        147.89         8.12 o                         
  -1  -6   5        345.22        332.74         6.96 o                         
   0  -6   5        187.34        186.86         5.35 o                         
   1  -6   5        324.08        310.85         6.76 o                         
   2  -6   5         19.83         16.13         2.05 o                         
   3  -6   5        522.26        515.99        19.27 o                         
   4  -6   5         10.32         11.46         3.37 o                         
  -4  -5   5         21.87         19.58         2.60 o                         
  -3  -5   5        128.76        124.92         3.51 o                         
  -2  -5   5        164.93        151.35         5.33 o                         
  -1  -5   5        441.45        419.27         8.22 o                         
   0  -5   5         73.59         84.19         2.79 o                         
   1  -5   5         32.79         31.85         1.80 o                         
   2  -5   5        799.00        840.23        41.03 o                         
   3  -5   5        291.34        293.73        13.47 o                         
   4  -5   5         82.93         90.26         7.89 o                         
  -4  -4   5         11.62         10.47         2.08 o                         
  -3  -4   5         13.49         13.49         1.22 o                         
  -2  -4   5        236.15        224.72         4.47 o                         
  -1  -4   5        546.35        592.66        18.04 o                         
   0  -4   5        231.47        211.83         4.79 o                         
   1  -4   5          1.58          1.16         0.72 o                         
   2  -4   5         27.00         26.26         1.58 o                         
   3  -4   5        261.14        241.44        11.86 o                         
   4  -4   5          6.76          5.86         2.43 o                         
  -4  -3   5         45.51         45.04         4.14 o                         
  -3  -3   5         41.85         42.82         2.81 o                         
  -2  -3   5         15.61         15.44         1.09 o                         
  -1  -3   5       1111.06       1179.44        20.39 o                         
   0  -3   5        248.55        259.12         5.44 o                         
   1  -3   5        257.90        259.04         5.61 o                         
   2  -3   5        492.47        479.17         8.84 o                         
   3  -3   5        121.15        109.82        12.90 o                         
   4  -3   5         84.11         82.87         7.41 o                         
  -5  -2   5         60.15         51.30         5.31 o                         
  -4  -2   5         11.36          8.04         1.58 o                         
  -3  -2   5        268.37        259.57         6.35 o                         
  -2  -2   5        938.27        942.30        13.58 o                         
  -1  -2   5         75.91         82.13         2.87 o                         
   0  -2   5        175.17        174.82         4.20 o                         
   1  -2   5        409.64        422.23        10.61 o                         
   2  -2   5         44.84         49.50         2.27 o                         
   3  -2   5        444.60        461.72        10.30 o                         
   4  -2   5          5.85          2.12         2.35 o                         
  -5  -1   5         24.22         21.26         3.71 o                         
  -4  -1   5       1014.77       1043.48        17.38 o                         
  -3  -1   5        332.64        306.29         6.01 o                         
  -2  -1   5          0.70          1.22         0.64 o                         
  -1  -1   5        735.76        734.33        13.61 o                         
   0  -1   5         96.01        101.64         5.50 o                         
   1  -1   5         86.64         74.37         2.72 o                         
   2  -1   5        101.07         98.52         3.36 o                         
   3  -1   5         20.33         19.06         1.81 o                         
   4  -1   5         22.36         18.59         3.86 o                         
  -5   0   5          3.75          5.82         2.59 o                         
  -4   0   5         57.01         50.18         2.53 o                         
  -3   0   5        212.20        197.79         4.66 o                         
  -2   0   5        178.62        197.79         5.03 o                         
  -1   0   5        649.46        729.19        11.42 o                         
   0   0   5        141.98        142.67         3.65 o                         
   1   0   5         73.85         73.22         2.67 o                         
   2   0   5        110.05        106.36         6.99 o                         
   3   0   5         91.67        100.38         7.33 o                         
   4   0   5         58.46         62.60         3.32 o                         
  -5   1   5         24.81         20.86         5.68 o                         
  -4   1   5        999.51        993.52        22.86 o                         
  -3   1   5        338.35        321.36         6.39 o                         
  -2   1   5          0.39          1.07         0.87 o                         
  -1   1   5        740.42        751.34        11.71 o                         
   0   1   5         92.97         94.72         2.89 o                         
   1   1   5         85.20         67.93         3.23 o                         
   2   1   5        106.48        110.85         3.95 o                         
   3   1   5         20.11         18.71         3.42 o                         
   4   1   5         21.55         29.49         4.48 o                         
  -5   2   5         60.74         51.61         4.14 o                         
  -4   2   5         11.26          9.10         1.78 o                         
  -3   2   5        272.62        265.16         5.73 o                         
  -2   2   5        941.13        932.94        15.21 o                         
  -1   2   5         75.20         86.09         2.66 o                         
   0   2   5        175.62        172.61         3.96 o                         
   1   2   5        413.94        438.09        19.65 o                         
   2   2   5         46.27         52.51         3.33 o                         
   3   2   5        454.00        458.89        17.55 o                         
   4   2   5          5.81          4.97         2.60 o                         
  -5   3   5         33.02         27.66         4.44 o                         
  -4   3   5         42.73         37.64         3.82 o                         
  -3   3   5         39.79         37.65         2.06 o                         
  -2   3   5         14.20         14.17         1.53 o                         
  -1   3   5       1088.18       1172.12        16.99 o                         
   0   3   5        249.15        260.74         5.99 o                         
   1   3   5        252.83        262.58         8.74 o                         
   2   3   5        495.44        491.75        11.96 o                         
   3   3   5        121.51        132.52         8.50 o                         
   4   3   5         82.64         86.49         7.58 o                         
  -5   4   5         98.42         91.17         5.58 o                         
  -4   4   5         11.80         10.82         1.70 o                         
  -3   4   5         11.62         10.82         1.27 o                         
  -2   4   5        236.76        227.70         8.31 o                         
  -1   4   5        547.63        595.78         8.70 o                         
   0   4   5        233.86        211.29         4.64 o                         
   1   4   5          2.12          2.16         1.03 o                         
   2   4   5         25.95         30.54         2.64 o                         
   3   4   5        264.54        239.85        11.84 o                         
   4   4   5          6.14          7.33         2.92 o                         
  -5   5   5         21.03         22.96         3.21 o                         
  -4   5   5         24.47         21.40         2.31 o                         
  -3   5   5        130.91        130.88         4.01 o                         
  -2   5   5        163.90        155.11         4.77 o                         
  -1   5   5        445.29        395.91        11.78 o                         
   0   5   5         71.48         77.71         2.55 o                         
   1   5   5         30.08         29.10         1.70 o                         
   2   5   5        811.13        853.79        17.99 o                         
   3   5   5        290.00        267.81        12.66 o                         
   4   5   5         82.28         88.94         7.76 o                         
  -5   6   5         33.79         36.35         3.78 o                         
  -4   6   5         35.10         32.74         4.48 o                         
  -3   6   5        178.59        174.15         5.59 o                         
  -2   6   5        165.07        154.44         4.89 o                         
  -1   6   5        344.43        334.29         8.91 o                         
   0   6   5        187.83        186.33         4.34 o                         
   1   6   5        321.14        310.11         6.45 o                         
   2   6   5         19.88         17.91         2.17 o                         
   3   6   5        517.66        509.21        18.95 o                         
   4   6   5         10.34          9.98         3.04 o                         
  -5   7   5         26.98         33.25         3.71 o                         
  -4   7   5        127.15        109.75         6.31 o                         
  -3   7   5        341.45        321.45         8.12 o                         
  -2   7   5        392.42        414.29         9.04 o                         
  -1   7   5         14.41         11.68         1.79 o                         
   0   7   5        221.98        224.78         6.74 o                         
   1   7   5        833.49        820.36        13.29 o                         
   2   7   5        130.13        132.56         5.53 o                         
   3   7   5         45.34         45.35         5.05 o                         
   4   7   5         99.77        101.85         8.43 o                         
  -5   8   5         17.26         15.16         2.78 o                         
  -4   8   5          0.54          2.52         1.18 o                         
  -3   8   5        150.80        133.55         5.67 o                         
  -2   8   5         51.39         45.18         3.12 o                         
  -1   8   5        319.63        302.86         8.80 o                         
   0   8   5        539.01        554.27         9.74 o                         
   1   8   5        160.66        159.15         4.39 o                         
   2   8   5         45.86         41.19         3.13 o                         
   3   8   5         17.17         24.08         3.78 o                         
   4   8   5        183.72        177.17        11.28 o                         
  -5   9   5         39.74         35.76         3.89 o                         
  -4   9   5        134.78        134.59         6.97 o                         
  -3   9   5        431.06        384.65        10.58 o                         
  -2   9   5        565.13        551.59        12.00 o                         
  -1   9   5        221.95        224.73         7.50 o                         
   0   9   5        184.43        185.04         4.76 o                         
   1   9   5         79.52         83.68         3.11 o                         
   2   9   5         61.14         67.92         4.00 o                         
   3   9   5         51.99         50.65         5.40 o                         
   4   9   5         30.85         28.31         4.72 o                         
  -5  10   5         29.91         27.78         5.15 o                         
  -4  10   5         75.78         77.20        10.20 o                         
  -3  10   5        284.42        253.90         9.47 o                         
  -2  10   5        489.86        452.90        12.55 o                         
  -1  10   5        146.48        140.65         5.90 o                         
   0  10   5        422.39        404.27         7.96 o                         
   1  10   5          0.16          0.43         0.85 o                         
   2  10   5          0.94          0.29         0.83 o                         
   3  10   5        136.61        132.95         8.88 o                         
   4  10   5         23.76         19.08         3.91 o                         
  -4  11   5        118.17        112.18         6.64 o                         
  -3  11   5         40.17         32.16         2.63 o                         
  -2  11   5         86.33         89.26         5.14 o                         
  -1  11   5        316.10        303.53         9.50 o                         
   0  11   5         43.10         45.17         1.81 o                         
   1  11   5         94.84         90.60         4.44 o                         
   2  11   5        490.70        487.94        10.25 o                         
   3  11   5         16.25         16.31         3.50 o                         
   4  11   5          9.91          5.05         2.59 o                         
  -4  12   5         23.08         25.49         3.46 o                         
  -3  12   5         96.49         92.44         5.74 o                         
  -2  12   5        663.78        651.20        21.48 o                         
  -1  12   5        424.97        402.14        11.66 o                         
   0  12   5         47.43         42.16         1.80 o                         
   1  12   5        102.58         94.64         3.62 o                         
   2  12   5         34.22         31.03         2.01 o                         
   3  12   5        124.19        135.88         9.28 o                         
   4  12   5         23.50         19.19         4.19 o                         
  -4  13   5         46.29         44.63         4.39 o                         
  -3  13   5         15.94         14.70         2.64 o                         
  -2  13   5        219.94        215.75         8.64 o                         
  -1  13   5        563.23        550.70        14.54 o                         
   0  13   5          1.83          1.68         0.65 o                         
   1  13   5         36.60         31.14         2.15 o                         
   2  13   5         37.73         42.60         2.44 o                         
   3  13   5          2.78          1.73         2.27 o                         
   4  13   5         34.78         35.39         5.34 o                         
  -4  14   5         19.90         24.21         3.51 o                         
  -3  14   5         43.84         51.25         4.95 o                         
  -2  14   5         23.90         22.25         2.99 o                         
  -1  14   5         26.35         28.63         3.19 o                         
   0  14   5         88.71         83.14         2.70 o                         
   1  14   5        497.47        475.80        14.10 o                         
   2  14   5         93.00         81.72         3.47 o                         
   3  14   5         60.11         58.97         6.24 o                         
  -3  15   5        122.40        124.51         7.24 o                         
  -2  15   5         64.99         80.56         8.12 o                         
  -1  15   5        312.96        320.74        10.92 o                         
   0  15   5        130.84        124.17         3.46 o                         
   1  15   5        100.82        108.45         4.05 o                         
   2  15   5         81.26         81.42         5.12 o                         
   3  15   5         16.77         16.18         3.60 o                         
  -3  16   5         11.15         13.24         2.77 o                         
  -2  16   5         68.89         64.79         7.07 o                         
  -1  16   5         20.75         17.51         2.74 o                         
   0  16   5         83.01         87.79         3.69 o                         
   1  16   5         58.82         67.32         3.46 o                         
   2  16   5         47.02         44.31         3.15 o                         
   3  16   5         24.12         23.89         4.29 o                         
  -3  17   5         23.11         33.55         5.28 o                         
  -2  17   5        172.24        172.43         8.53 o                         
  -1  17   5         80.77         87.89         5.76 o                         
   0  17   5         36.35         37.18         2.44 o                         
   1  17   5        280.81        268.52         7.52 o                         
   2  17   5          5.69          6.26         1.53 o                         
  -2  18   5         55.29         59.32         5.11 o                         
  -1  18   5          6.95          6.28         2.02 o                         
   0  18   5        277.68        289.00        10.68 o                         
   1  18   5         39.25         45.02         2.99 o                         
   2  18   5          5.23          5.32         1.55 o                         
  -2  19   5         32.86         31.26         3.96 o                         
  -1  19   5         82.68         92.05         6.21 o                         
   0  19   5         41.94         48.71         8.03 o                         
   1  19   5        149.80        140.40         7.11 o                         
   2  19   5         87.03         94.57         4.77 o                         
  -1  20   5         15.18         18.59         3.43 o                         
   0  20   5        114.79        106.09         8.98 o                         
   1  20   5         50.72         51.16         6.30 o                         
  -1  21   5         58.09         56.76         7.77 o                         
   0  21   5         22.74         23.51         3.35 o                         
   2 -16   6        188.41        175.36        10.10 o                         
   1 -15   6         79.61         74.84         5.42 o                         
   2 -15   6          3.25          2.07         1.87 o                         
   3 -15   6          3.18          0.62         2.20 o                         
   1 -14   6          1.45          3.25         1.65 o                         
   2 -14   6         47.24         52.63         5.27 o                         
   3 -14   6         60.49         57.33         6.23 o                         
   1 -13   6        104.02        103.32         6.30 o                         
   2 -13   6         51.42         44.91         4.93 o                         
   3 -13   6        139.76        129.03         9.33 o                         
   0 -12   6         32.03         33.46         2.73 o                         
   1 -12   6         30.78         27.21         3.23 o                         
   2 -12   6        101.30         98.90         7.14 o                         
   3 -12   6          4.64          3.60         2.41 o                         
   0 -11   6        188.95        180.23         6.96 o                         
   1 -11   6         71.76         73.73         5.11 o                         
   2 -11   6        207.34        203.06        10.43 o                         
   3 -11   6         74.19         82.16         7.27 o                         
   0 -10   6         19.65         19.21         2.16 o                         
   1 -10   6        314.27        305.95        11.67 o                         
   2 -10   6         53.63         58.19         5.36 o                         
   3 -10   6         77.15         83.73         7.20 o                         
   4 -10   6          3.46          6.65         2.88 o                         
  -1  -9   6         54.70         39.60         7.92 o                         
   0  -9   6         59.20         66.00         2.71 o                         
   1  -9   6        143.39        133.87         7.02 o                         
   2  -9   6          6.29          4.41         2.04 o                         
   3  -9   6        188.04        184.75        10.85 o                         
   4  -9   6         36.11         41.06         5.81 o                         
  -1  -8   6        532.11        512.88         9.05 o                         
   0  -8   6        101.98        104.27         3.48 o                         
   1  -8   6        186.04        199.07         8.84 o                         
   2  -8   6        105.96         95.33         6.82 o                         
   3  -8   6         50.63         50.89         5.62 o                         
   4  -8   6        262.59        243.57        13.91 o                         
  -4  -7   6         67.10         70.41         4.39 o                         
  -3  -7   6        346.20        295.19        20.86 o                         
  -2  -7   6        704.18        689.04        16.41 o                         
  -1  -7   6         87.45         94.06         2.87 o                         
   0  -7   6        735.84        717.66        15.04 o                         
   1  -7   6        244.42        254.45         7.74 o                         
   2  -7   6         74.31         71.53         5.94 o                         
   3  -7   6          0.07         -1.09         1.80 o                         
   4  -7   6        268.05        252.58        14.14 o                         
  -4  -6   6         22.87         20.75         2.57 o                         
  -3  -6   6        155.87        154.62         8.20 o                         
  -2  -6   6        101.58         97.82         3.59 o                         
  -1  -6   6        396.77        406.18         7.68 o                         
   0  -6   6         69.96         72.06         2.80 o                         
   1  -6   6        174.94        174.57         4.77 o                         
   2  -6   6        382.19        361.46        13.68 o                         
   3  -6   6         98.21         97.04         7.63 o                         
   4  -6   6        163.94        161.99        11.00 o                         
  -4  -5   6         40.63         41.30         2.57 o                         
  -3  -5   6         22.59         23.88         1.57 o                         
  -2  -5   6        422.97        408.64        10.05 o                         
  -1  -5   6         52.00         52.65         2.60 o                         
   0  -5   6         48.19         48.54         4.39 o                         
   1  -5   6         53.29         48.98         2.40 o                         
   2  -5   6        196.08        185.69         5.66 o                         
   3  -5   6        153.70        142.93         9.28 o                         
   4  -5   6         86.76         78.87         7.59 o                         
  -5  -4   6         59.44         60.51         5.33 o                         
  -4  -4   6         60.24         58.43         5.99 o                         
  -3  -4   6         10.18         12.14         2.37 o                         
  -2  -4   6         87.30         90.09         3.77 o                         
  -1  -4   6        433.35        416.00        10.58 o                         
   0  -4   6        115.48        117.92         4.28 o                         
   1  -4   6         46.61         40.03         2.16 o                         
   2  -4   6         94.89         98.60         3.96 o                         
   3  -4   6        204.19        156.38        33.81 o                         
   4  -4   6         20.20         26.93         4.59 o                         
  -5  -3   6         97.34         96.54         6.92 o                         
  -4  -3   6         48.82         47.94         3.00 o                         
  -3  -3   6        223.32        232.67         8.79 o                         
  -2  -3   6        205.44        216.38         6.02 o                         
  -1  -3   6        529.98        564.61         9.69 o                         
   0  -3   6        483.26        467.59        23.74 o                         
   1  -3   6        124.16        131.89         3.96 o                         
   2  -3   6         40.63         36.49         2.46 o                         
   3  -3   6        227.85        227.98        11.41 o                         
   4  -3   6         36.95         43.20         5.62 o                         
  -5  -2   6         72.48         68.50         5.79 o                         
  -4  -2   6        283.42        260.83         6.66 o                         
  -3  -2   6        452.64        467.48         8.75 o                         
  -2  -2   6         12.52          9.59         2.29 o                         
  -1  -2   6        401.46        416.42         7.73 o                         
   0  -2   6         14.24         23.40         1.89 o                         
   1  -2   6         73.96         73.29         4.18 o                         
   2  -2   6        107.25        112.80         3.82 o                         
   3  -2   6          1.85          3.86         3.35 o                         
   4  -2   6         15.73         13.84         3.62 o                         
  -5  -1   6         69.88         67.38         9.28 o                         
  -4  -1   6        242.33        239.06         6.47 o                         
  -3  -1   6        167.38        169.07         4.32 o                         
  -2  -1   6        336.59        333.56         7.18 o                         
  -1  -1   6        106.56        106.06         3.23 o                         
   0  -1   6        655.55        706.31        13.98 o                         
   1  -1   6        380.10        373.57         9.97 o                         
   2  -1   6        117.54        115.30         3.91 o                         
   3  -1   6         78.94         80.63         5.29 o                         
   4  -1   6         38.33         36.57         5.27 o                         
  -5   0   6          0.10          1.10         1.32 o                         
  -4   0   6        544.49        550.57        13.70 o                         
  -3   0   6         30.50         26.66         2.17 o                         
  -2   0   6         19.98         21.51         1.71 o                         
  -1   0   6       1419.71       1384.78        15.47 o                         
   0   0   6       1063.63       1105.94        20.14 o                         
   1   0   6        529.62        542.19        24.70 o                         
   2   0   6         16.50         14.42         2.07 o                         
   3   0   6         12.89         12.12         3.14 o                         
   4   0   6        126.42        127.48         9.50 o                         
  -5   1   6         69.33         78.36         5.02 o                         
  -4   1   6        245.18        231.47         8.14 o                         
  -3   1   6        171.94        168.89         4.47 o                         
  -2   1   6        335.20        333.68         7.40 o                         
  -1   1   6        104.67         99.25         2.91 o                         
   0   1   6        642.64        663.24        13.29 o                         
   1   1   6        393.37        375.77         9.40 o                         
   2   1   6        117.98        117.58         5.20 o                         
   3   1   6         81.42         84.33         6.95 o                         
   4   1   6         39.54         42.38         5.58 o                         
  -5   2   6         72.07         69.17         4.97 o                         
  -4   2   6        275.20        260.03         8.88 o                         
  -3   2   6        441.76        458.23         8.38 o                         
  -2   2   6         12.52         10.50         1.38 o                         
  -1   2   6        396.80        394.46         5.64 o                         
   0   2   6         12.38         16.33         1.75 o                         
   1   2   6         76.03         76.19         3.64 o                         
   2   2   6        103.63        107.32         4.98 o                         
   3   2   6          2.24          0.09         1.96 o                         
   4   2   6         14.94         12.67         3.51 o                         
  -5   3   6         95.99         99.00         8.80 o                         
  -4   3   6         49.59         45.07         3.60 o                         
  -3   3   6        222.20        227.46         5.48 o                         
  -2   3   6        216.16        218.83         6.24 o                         
  -1   3   6        527.51        570.72         9.24 o                         
   0   3   6        478.94        452.52         7.31 o                         
   1   3   6        120.82        125.16         4.79 o                         
   2   3   6         40.98         39.37         3.06 o                         
   3   3   6        231.76        234.22        12.01 o                         
   4   3   6         37.79         45.58         5.80 o                         
  -5   4   6         59.32         57.13         4.53 o                         
  -4   4   6         58.17         57.41         4.14 o                         
  -3   4   6         10.65          7.83         1.11 o                         
  -2   4   6         87.49         91.11         4.03 o                         
  -1   4   6        437.25        414.67         9.32 o                         
   0   4   6        113.45        104.75         3.25 o                         
   1   4   6         48.50         47.13         4.82 o                         
   2   4   6         95.55         88.50         4.52 o                         
   3   4   6        204.95        215.64        11.40 o                         
   4   4   6         20.50         21.53         4.07 o                         
  -5   5   6          7.50          4.90         1.87 o                         
  -4   5   6         39.69         38.26         5.04 o                         
  -3   5   6         21.04         26.56         2.94 o                         
  -2   5   6        416.51        404.68         8.89 o                         
  -1   5   6         50.29         49.62         1.77 o                         
   0   5   6         47.90         47.78         2.15 o                         
   1   5   6         53.07         47.57         7.42 o                         
   2   5   6        196.87        210.31         7.33 o                         
   3   5   6        157.27        150.80         9.46 o                         
   4   5   6         86.79         94.39         8.30 o                         
  -5   6   6         19.36         21.41         3.08 o                         
  -4   6   6         23.97         20.61         2.79 o                         
  -3   6   6        154.98        151.27         5.34 o                         
  -2   6   6        101.09         96.45         3.94 o                         
  -1   6   6        410.96        389.59        14.74 o                         
   0   6   6         69.90         74.07         2.68 o                         
   1   6   6        172.58        172.09         5.28 o                         
   2   6   6        374.89        372.59        10.47 o                         
   3   6   6         98.42         97.08         7.53 o                         
   4   6   6        166.56        159.09        10.90 o                         
  -5   7   6        133.07        139.16         7.43 o                         
  -4   7   6         66.05         69.42         5.87 o                         
  -3   7   6        343.33        315.72        10.74 o                         
  -2   7   6        712.77        685.85        13.07 o                         
  -1   7   6         87.56         87.81         4.36 o                         
   0   7   6        740.22        711.75        14.62 o                         
   1   7   6        237.56        238.64         5.79 o                         
   2   7   6         73.97         75.23         4.30 o                         
   3   7   6          0.09          2.45         2.18 o                         
   4   7   6        265.77        282.84        15.04 o                         
  -5   8   6          1.13          0.78         2.17 o                         
  -4   8   6        128.68        129.35         6.77 o                         
  -3   8   6        332.81        337.14        10.84 o                         
  -2   8   6         52.18         48.20         5.26 o                         
  -1   8   6        536.54        521.08        12.92 o                         
   0   8   6        102.88         96.72         3.18 o                         
   1   8   6        185.53        187.06         5.08 o                         
   2   8   6        110.91        107.38         7.48 o                         
   3   8   6         51.41         49.38         5.53 o                         
   4   8   6        262.69        264.01        14.51 o                         
  -5   9   6         46.17         42.96         4.39 o                         
  -4   9   6         38.69         39.81         4.27 o                         
  -3   9   6         48.28         50.95         4.08 o                         
  -2   9   6        604.39        560.04        11.67 o                         
  -1   9   6         56.13         55.04         3.71 o                         
   0   9   6         56.16         55.45         5.26 o                         
   1   9   6        137.89        131.85         4.19 o                         
   2   9   6          6.22          5.89         2.33 o                         
   3   9   6        186.03        201.48        11.56 o                         
   4   9   6         37.47         47.75         6.18 o                         
  -4  10   6         36.05         37.03         3.87 o                         
  -3  10   6        166.59        147.26         7.06 o                         
  -2  10   6        177.54        173.15         7.21 o                         
  -1  10   6       1010.22        963.89        20.72 o                         
   0  10   6         21.39         16.40         2.01 o                         
   1  10   6        310.30        306.36         7.71 o                         
   2  10   6         52.07         50.18         5.30 o                         
   3  10   6         76.10         83.74         7.43 o                         
   4  10   6          3.65          0.90         2.16 o                         
  -4  11   6        115.49        121.39         7.00 o                         
  -3  11   6        130.84        129.98         6.83 o                         
  -2  11   6        124.19        113.79         5.92 o                         
  -1  11   6        286.20        282.41        15.92 o                         
   0  11   6        189.89        191.73         7.11 o                         
   1  11   6         76.61         74.70         3.22 o                         
   2  11   6        207.15        210.76         5.63 o                         
   3  11   6         73.89         72.47         6.94 o                         
   4  11   6         37.66         33.56         5.37 o                         
  -4  12   6         18.20         18.36         3.06 o                         
  -3  12   6         67.29         78.09         7.43 o                         
  -2  12   6          9.09         14.95         2.52 o                         
  -1  12   6         35.53         30.74         3.13 o                         
   0  12   6         29.88         29.49         1.78 o                         
   1  12   6         32.14         26.41         2.00 o                         
   2  12   6         98.39         94.94         3.66 o                         
   3  12   6          4.87          3.31         2.10 o                         
  -4  13   6         24.80         33.35         5.78 o                         
  -3  13   6         94.44         94.81         7.24 o                         
  -2  13   6        551.68        542.63        15.29 o                         
  -1  13   6         48.48         43.07         3.70 o                         
   0  13   6         23.72         25.40         1.61 o                         
   1  13   6        102.20         93.49         4.30 o                         
   2  13   6         51.31         54.41         4.14 o                         
   3  13   6        142.10        145.15        10.14 o                         
  -3  14   6        153.18        164.49         8.30 o                         
  -2  14   6         62.26         52.53         4.67 o                         
  -1  14   6        189.55        177.55         7.78 o                         
   0  14   6         89.13         83.15         4.46 o                         
   1  14   6          1.31          1.76         0.99 o                         
   2  14   6         48.22         58.68         4.47 o                         
   3  14   6         60.14         57.03         6.44 o                         
  -3  15   6         16.60         13.86         4.99 o                         
  -2  15   6          7.26          5.59         1.95 o                         
  -1  15   6         14.84         15.83         2.49 o                         
   0  15   6        134.56        131.41         4.45 o                         
   1  15   6         77.29         74.23         3.57 o                         
   2  15   6          3.32          4.94         1.78 o                         
   3  15   6          3.85          2.44         2.38 o                         
  -3  16   6        110.08        123.93        13.74 o                         
  -2  16   6         24.46         22.03         5.95 o                         
  -1  16   6         58.69         58.10         4.66 o                         
   0  16   6         13.86         14.88         2.37 o                         
   1  16   6        132.09        122.64         4.74 o                         
   2  16   6        190.41        192.49         8.45 o                         
  -2  17   6         64.25         69.02         5.49 o                         
  -1  17   6         72.58         73.81         5.37 o                         
   0  17   6        206.35        195.57         8.50 o                         
   1  17   6         89.31         98.23         4.31 o                         
   2  17   6         10.81         11.48         3.17 o                         
  -2  18   6         10.13          8.12         2.53 o                         
  -1  18   6        161.08        180.15        21.72 o                         
   0  18   6         12.46         16.34         3.29 o                         
   1  18   6        120.54        129.63         9.89 o                         
   2  18   6        123.18        117.13         6.75 o                         
  -1  19   6         85.71         92.74         6.70 o                         
   0  19   6         47.84         41.11         5.08 o                         
   1  19   6         90.36         84.00         8.17 o                         
  -1  20   6          1.68          1.65         2.88 o                         
   0  20   6         43.76         49.86         6.58 o                         
   2 -16   7          0.89          0.90         1.81 o                         
   1 -15   7          7.52          8.00         2.08 o                         
   2 -15   7         55.10         44.66         5.05 o                         
   1 -14   7         52.00         54.02         4.67 o                         
   2 -14   7         44.53         40.96         4.72 o                         
   3 -14   7         29.51         24.15         4.28 o                         
   0 -13   7        240.67        231.71         8.54 o                         
   1 -13   7         38.92         38.55         3.89 o                         
   2 -13   7         64.20         53.47         5.45 o                         
   3 -13   7         41.89         38.37         5.21 o                         
   0 -12   7        128.33        119.68         5.62 o                         
   1 -12   7          7.06          3.72         1.67 o                         
   2 -12   7         54.44         46.89         5.05 o                         
   3 -12   7         27.41         25.16         4.41 o                         
   0 -11   7         35.55         32.10         2.81 o                         
   1 -11   7          9.24          7.57         2.01 o                         
   2 -11   7         79.43         77.97         6.38 o                         
   3 -11   7         48.28         50.36         5.96 o                         
  -1 -10   7        327.15        257.12         6.76 o                         
   0 -10   7         64.23         69.91         4.74 o                         
   1 -10   7         11.89         10.31         2.23 o                         
   2 -10   7         34.11         30.45         4.19 o                         
   3 -10   7         45.88         48.68         5.67 o                         
  -1  -9   7        612.84        605.45        14.95 o                         
   0  -9   7        697.22        670.62        14.33 o                         
   1  -9   7          3.85          2.09         1.07 o                         
   2  -9   7        109.20         94.82         6.99 o                         
   3  -9   7         63.33         68.80         6.72 o                         
  -1  -8   7         24.49         24.77         1.66 o                         
   0  -8   7        155.61        142.80         5.12 o                         
   1  -8   7        425.98        394.82        10.04 o                         
   2  -8   7          2.86          1.99         2.14 o                         
   3  -8   7         22.33         27.87         4.60 o                         
  -3  -7   7        133.00        124.40         4.37 o                         
  -2  -7   7        570.79        549.90         9.46 o                         
  -1  -7   7        464.52        477.11         9.07 o                         
   0  -7   7         46.48         51.27         2.54 o                         
   1  -7   7         41.15         38.73         3.42 o                         
   2  -7   7         57.19         52.12         6.35 o                         
   3  -7   7         82.33         93.21         7.65 o                         
   4  -7   7         18.94         27.40         4.87 o                         
  -4  -6   7          4.47          3.53         1.28 o                         
  -3  -6   7        116.39        118.61         3.22 o                         
  -2  -6   7         97.29         94.64         5.41 o                         
  -1  -6   7         63.36         63.27         2.61 o                         
   0  -6   7        508.93        536.36        10.14 o                         
   1  -6   7        377.24        379.79         9.74 o                         
   2  -6   7         58.32         61.50         3.28 o                         
   3  -6   7          6.04          6.08         2.64 o                         
   4  -6   7        181.42        183.02        12.08 o                         
  -4  -5   7         70.73         74.95         4.89 o                         
  -3  -5   7         49.60         50.65         3.20 o                         
  -2  -5   7         10.12         12.45         1.08 o                         
  -1  -5   7         67.41         70.95         2.84 o                         
   0  -5   7        132.07        125.41         4.04 o                         
   1  -5   7          8.89          8.16         1.50 o                         
   2  -5   7         40.67         39.50         2.68 o                         
   3  -5   7         45.49         39.59         4.96 o                         
   4  -5   7          5.97         -0.66         2.58 o                         
  -4  -4   7        102.34        108.71         9.08 o                         
  -3  -4   7         20.79         25.67         2.43 o                         
  -2  -4   7        436.53        455.64         8.67 o                         
  -1  -4   7        164.80        157.08         6.12 o                         
   0  -4   7        483.43        490.03        15.88 o                         
   1  -4   7         70.54         56.94         3.22 o                         
   2  -4   7        403.01        414.11        15.98 o                         
   3  -4   7         33.89         31.66         4.62 o                         
   4  -4   7         98.12        123.89         9.78 o                         
  -5  -3   7         13.49         14.36         2.78 o                         
  -4  -3   7        129.79        138.16        13.86 o                         
  -3  -3   7         73.70         80.34         4.73 o                         
  -2  -3   7        260.81        257.52         6.16 o                         
  -1  -3   7         34.69         32.19         1.92 o                         
   0  -3   7         61.85         55.82         2.60 o                         
   1  -3   7        135.87        136.83         5.98 o                         
   2  -3   7         19.04         16.33         3.09 o                         
   3  -3   7        189.85        215.03        11.76 o                         
   4  -3   7          6.48          4.30         2.62 o                         
  -5  -2   7         38.88         40.98         4.53 o                         
  -4  -2   7        154.07        149.87         4.88 o                         
  -3  -2   7        273.13        291.78        12.29 o                         
  -2  -2   7        101.12        104.79         5.45 o                         
  -1  -2   7        110.70        110.05         4.16 o                         
   0  -2   7          9.65          9.00         1.20 o                         
   1  -2   7        187.34        186.28         5.18 o                         
   2  -2   7          8.00         10.00         2.57 o                         
   3  -2   7         50.53         50.79         5.53 o                         
   4  -2   7         18.05         15.51         3.76 o                         
  -5  -1   7          1.29          4.33         1.70 o                         
  -4  -1   7         33.73         34.79         2.75 o                         
  -3  -1   7        958.70        978.43        21.31 o                         
  -2  -1   7         31.53         31.83         1.78 o                         
  -1  -1   7        142.66        142.36         4.28 o                         
   0  -1   7        823.58        855.82        18.21 o                         
   1  -1   7          3.38          4.57         1.05 o                         
   2  -1   7        142.19        135.18         5.42 o                         
   3  -1   7         54.89         62.11         6.12 o                         
   4  -1   7         96.08         85.38         8.11 o                         
  -5   0   7         94.37        101.16         5.73 o                         
  -4   0   7          6.53          4.84         2.08 o                         
  -3   0   7       1116.65       1077.17        17.96 o                         
  -2   0   7        148.38        139.54         4.49 o                         
  -1   0   7         54.43         57.16         2.53 o                         
   0   0   7         38.77         38.66         2.39 o                         
   1   0   7        143.95        134.44         4.32 o                         
   2   0   7        134.09        132.99         5.45 o                         
   3   0   7         15.45         13.35         3.22 o                         
   4   0   7         11.04          7.31         2.93 o                         
  -5   1   7          1.55          3.18         2.25 o                         
  -4   1   7         32.75         31.48         2.99 o                         
  -3   1   7        956.92        962.52        17.85 o                         
  -2   1   7         30.50         31.14         2.54 o                         
  -1   1   7        148.39        151.57         3.82 o                         
   0   1   7        813.43        846.14        13.97 o                         
   1   1   7          3.35          4.03         1.09 o                         
   2   1   7        138.27        135.00         5.56 o                         
   3   1   7         54.50         56.25         3.73 o                         
   4   1   7         95.47         96.73         8.50 o                         
  -5   2   7         39.72         41.24         3.97 o                         
  -4   2   7        150.62        150.50         6.68 o                         
  -3   2   7        274.41        284.50         7.24 o                         
  -2   2   7         99.98         94.69         3.80 o                         
  -1   2   7        112.50        106.63         3.14 o                         
   0   2   7          9.70         10.36         1.27 o                         
   1   2   7        188.38        192.30         5.33 o                         
   2   2   7          7.34          8.07         2.65 o                         
   3   2   7         49.83         53.00         5.71 o                         
   4   2   7         18.55         27.83         4.88 o                         
  -5   3   7         12.77         13.21         2.44 o                         
  -4   3   7        132.62        135.88         7.60 o                         
  -3   3   7         68.26         66.62         3.32 o                         
  -2   3   7        260.84        249.43         6.64 o                         
  -1   3   7         36.45         33.71         1.80 o                         
   0   3   7         58.61         49.87         2.14 o                         
   1   3   7        136.19        129.37         5.16 o                         
   2   3   7         19.95         22.34         3.55 o                         
   3   3   7        194.59        200.43        11.45 o                         
   4   3   7          6.48          4.61         2.80 o                         
  -5   4   7         39.72         37.11         3.78 o                         
  -4   4   7        102.44        113.14         6.01 o                         
  -3   4   7         20.31         22.78         2.58 o                         
  -2   4   7        427.97        433.72         9.52 o                         
  -1   4   7        166.55        159.88         3.89 o                         
   0   4   7        486.96        474.54         7.96 o                         
   1   4   7         69.37         57.24         4.17 o                         
   2   4   7        404.59        397.88        15.86 o                         
   3   4   7         32.00         39.23         5.07 o                         
   4   4   7         98.94         88.31         8.34 o                         
  -5   5   7         34.77         34.60         4.31 o                         
  -4   5   7         70.78         71.44         9.74 o                         
  -3   5   7         53.55         45.50         3.58 o                         
  -2   5   7          9.61         10.59         1.57 o                         
  -1   5   7         69.11         69.06         2.37 o                         
   0   5   7        134.70        133.64         6.46 o                         
   1   5   7          8.88          8.56         1.55 o                         
   2   5   7         39.14         47.44         5.05 o                         
   3   5   7         43.90         46.15         5.53 o                         
   4   5   7          6.04          4.80         3.14 o                         
  -5   6   7        102.17        104.91         6.46 o                         
  -4   6   7          4.06          5.02         1.88 o                         
  -3   6   7        116.13        116.14         5.86 o                         
  -2   6   7        100.36         98.54         8.10 o                         
  -1   6   7         64.13         60.42         2.74 o                         
   0   6   7        513.95        512.73         9.55 o                         
   1   6   7        370.99        385.08        10.15 o                         
   2   6   7         60.22         68.44         6.09 o                         
   3   6   7          6.80          6.18         2.45 o                         
   4   6   7        183.07        191.81        12.51 o                         
  -5   7   7          0.12          4.28         1.93 o                         
  -4   7   7         53.73         49.90         4.26 o                         
  -3   7   7        132.43        110.63         5.83 o                         
  -2   7   7        574.22        572.35        14.43 o                         
  -1   7   7        461.63        421.08        11.36 o                         
   0   7   7         50.93         52.94         3.15 o                         
   1   7   7         41.03         39.47         2.29 o                         
   2   7   7         57.53         63.96         5.95 o                         
   3   7   7         82.96         96.85         7.97 o                         
   4   7   7         19.28         14.00         3.90 o                         
  -5   8   7         27.59         32.55         3.79 o                         
  -4   8   7         14.80         10.81         2.88 o                         
  -3   8   7        143.30        135.71         6.64 o                         
  -2   8   7        153.97        154.30         6.66 o                         
  -1   8   7         24.64         22.34         2.55 o                         
   0   8   7        152.49        149.27         4.32 o                         
   1   8   7        433.49        443.12        11.31 o                         
   2   8   7          2.72         -1.12         2.05 o                         
   3   8   7         21.23         31.95         4.82 o                         
  -4   9   7         18.70         13.22         2.61 o                         
  -3   9   7        100.35         99.73         5.76 o                         
  -2   9   7        140.36        131.55         6.25 o                         
  -1   9   7        617.59        613.26        15.07 o                         
   0   9   7        686.21        662.58        11.74 o                         
   1   9   7          3.86          3.74         1.98 o                         
   2   9   7        107.52        103.72         7.80 o                         
   3   9   7         63.23         61.07         6.51 o                         
  -4  10   7        130.80        117.20         6.85 o                         
  -3  10   7          5.83          1.41         2.32 o                         
  -2  10   7         53.22         52.37         3.99 o                         
  -1  10   7        329.23        312.30         9.94 o                         
   0  10   7         66.39         68.16         2.82 o                         
   1  10   7          9.83          9.31         1.33 o                         
   2  10   7         32.89         30.18         4.46 o                         
   3  10   7         43.88         46.45         5.72 o                         
  -4  11   7         53.47         62.69         5.17 o                         
  -3  11   7         29.39         29.55         3.39 o                         
  -2  11   7         98.05         82.70         5.44 o                         
  -1  11   7        274.47        264.86         9.19 o                         
   0  11   7         38.04         35.95         2.05 o                         
   1  11   7          9.29          5.71         1.54 o                         
   2  11   7         76.84         87.26         7.38 o                         
   3  11   7         48.57         56.05         6.42 o                         
  -4  12   7         18.42         18.27         3.13 o                         
  -3  12   7          8.85          2.08         4.52 o                         
  -2  12   7        250.23        216.13         8.88 o                         
  -1  12   7        388.94        380.63        14.91 o                         
   0  12   7        128.65        125.00         6.90 o                         
   1  12   7          8.19          5.89         1.18 o                         
   2  12   7         55.82         52.52         5.92 o                         
   3  12   7         28.02         26.82         4.53 o                         
  -3  13   7         61.99         61.91         5.07 o                         
  -2  13   7         42.22         34.74         3.58 o                         
  -1  13   7         67.10         67.27         4.70 o                         
   0  13   7        242.18        251.85         6.89 o                         
   1  13   7         38.82         32.75         2.30 o                         
   2  13   7         62.74         58.69         4.49 o                         
   3  13   7         43.22         40.40         5.58 o                         
  -3  14   7          5.31          8.32         2.42 o                         
  -2  14   7         72.23         82.69         5.61 o                         
  -1  14   7          7.96          8.04         2.02 o                         
   0  14   7         82.21         85.79         3.42 o                         
   1  14   7         50.13         60.00         4.14 o                         
   2  14   7         44.78         49.77         4.24 o                         
   3  14   7         29.65         25.37         4.81 o                         
  -3  15   7         49.87         56.12         5.03 o                         
  -2  15   7         14.46         18.67         3.05 o                         
  -1  15   7         52.25         48.03         4.25 o                         
   0  15   7        115.17        110.24         6.03 o                         
   1  15   7          7.61          8.89         2.09 o                         
   2  15   7         57.71         52.82         4.67 o                         
  -2  16   7        334.53        351.79        12.79 o                         
  -1  16   7         19.49         17.21         2.72 o                         
   0  16   7         10.61         11.03         2.20 o                         
   1  16   7        158.79        151.40         7.94 o                         
   2  16   7          1.10          0.63         1.97 o                         
  -2  17   7         29.17         36.89         4.19 o                         
  -1  17   7         94.18        108.44         7.24 o                         
   0  17   7        160.20        157.69         7.70 o                         
   1  17   7          1.33          6.10         3.23 o                         
   2  17   7        141.36        145.48        10.69 o                         
  -2  18   7         42.27         50.04         7.30 o                         
  -1  18   7         53.79         54.27         6.25 o                         
   0  18   7         21.27         28.16         3.35 o                         
  -1  19   7        111.30        118.76        10.83 o                         
   0  19   7         61.71         58.79         7.05 o                         
   2 -15   8         41.48         45.87         5.16 o                         
   1 -14   8          6.44          4.84         1.79 o                         
   2 -14   8         43.06         38.53         4.87 o                         
   0 -13   8         34.67         32.69         2.93 o                         
   1 -13   8         53.12         53.54         4.73 o                         
   2 -13   8         12.68         12.00         2.82 o                         
   0 -12   8        118.46        112.51         5.73 o                         
   1 -12   8          0.84          1.06         1.46 o                         
   2 -12   8         39.71         46.90         5.24 o                         
   3 -12   8         12.33         11.16         3.35 o                         
  -1 -11   8        247.93        179.66         5.16 o                         
   0 -11   8        146.93        136.34         6.44 o                         
   1 -11   8         93.75         95.45         6.39 o                         
   2 -11   8         30.73         29.05         4.24 o                         
   3 -11   8          8.17          6.70         2.85 o                         
  -1 -10   8        125.36        113.05         4.25 o                         
   0 -10   8        306.48        299.85        10.84 o                         
   1 -10   8         43.69         44.36         4.42 o                         
   2 -10   8         40.90         44.60         5.06 o                         
   3 -10   8        104.60         95.91         8.15 o                         
  -1  -9   8        185.21        178.99         6.25 o                         
   0  -9   8        246.27        232.28        10.14 o                         
   1  -9   8        112.88         97.79         9.55 o                         
   2  -9   8          9.76         11.87         2.97 o                         
   3  -9   8          2.00          3.18         2.34 o                         
  -2  -8   8         92.06         80.88         6.77 o                         
  -1  -8   8         12.50         12.97         1.63 o                         
   0  -8   8        686.43        660.19        23.48 o                         
   1  -8   8        265.04        243.07        19.47 o                         
   2  -8   8          9.00          8.08         2.66 o                         
   3  -8   8         13.35         10.57         3.27 o                         
  -2  -7   8         43.77         46.84         1.83 o                         
  -1  -7   8         60.34         63.27         3.72 o                         
   0  -7   8        195.30        192.40         6.51 o                         
   1  -7   8        206.32        200.32         9.25 o                         
   2  -7   8         78.62         69.66         6.16 o                         
   3  -7   8         25.71         33.41         4.82 o                         
  -3  -6   8        128.94        120.63         8.85 o                         
  -1  -6   8        450.28        449.70        10.65 o                         
   0  -6   8        266.99        259.93         7.80 o                         
   1  -6   8         20.83         21.94         2.49 o                         
   2  -6   8         73.08         71.07         6.30 o                         
   3  -6   8         26.78         20.58         3.83 o                         
  -3  -5   8        129.38        138.26         5.37 o                         
  -2  -5   8        506.43        518.20        17.70 o                         
  -1  -5   8        833.09        834.97        14.41 o                         
   0  -5   8        119.70        119.18         4.17 o                         
   1  -5   8        204.59        189.78         7.87 o                         
   2  -5   8         99.73         63.40        25.97 o                         
   3  -5   8          7.68          9.01         2.83 o                         
  -4  -4   8         26.23         25.43         2.97 o                         
  -3  -4   8         26.12         30.62         2.64 o                         
  -2  -4   8        313.01        352.50         8.48 o                         
  -1  -4   8        305.84        303.19        11.44 o                         
   0  -4   8         76.21         76.89         3.29 o                         
   1  -4   8         81.40         78.87         4.11 o                         
   2  -4   8          6.34          4.15         1.29 o                         
   3  -4   8         53.14         54.20         6.03 o                         
  -4  -3   8        179.70        222.91         9.85 o                         
  -3  -3   8         17.08         16.72         1.65 o                         
  -2  -3   8        926.98        938.89        18.27 o                         
  -1  -3   8        149.46        150.76         6.18 o                         
   0  -3   8         53.40         54.21         2.74 o                         
   1  -3   8        311.49        272.31        13.06 o                         
   2  -3   8         38.82         37.87         2.91 o                         
   3  -3   8         12.39         12.22         3.01 o                         
  -4  -2   8          6.94          7.23         2.00 o                         
  -3  -2   8        200.34        226.86         6.71 o                         
  -2  -2   8        217.67        213.39         6.40 o                         
  -1  -2   8          6.04          4.99         1.16 o                         
   0  -2   8        254.47        250.21         8.18 o                         
   1  -2   8         12.62         13.05         1.56 o                         
   2  -2   8         45.38         49.51         3.39 o                         
   3  -2   8        111.03        121.52         9.10 o                         
  -5  -1   8         16.96         18.79         2.82 o                         
  -4  -1   8         14.79         17.82         2.88 o                         
  -3  -1   8         66.29         61.86         2.94 o                         
  -2  -1   8         88.23         89.97         3.94 o                         
  -1  -1   8        145.45        153.76         4.57 o                         
   0  -1   8         54.20         56.98         2.87 o                         
   1  -1   8        236.25        245.99         6.48 o                         
   2  -1   8          1.81          0.87         1.07 o                         
   3  -1   8          3.62          7.24         2.95 o                         
  -5   0   8         73.90         75.13         5.01 o                         
  -4   0   8         11.89          9.35         1.91 o                         
  -3   0   8         30.05         31.35         2.16 o                         
  -2   0   8          7.37          5.60         1.06 o                         
  -1   0   8          9.83          8.57         1.95 o                         
   0   0   8        278.97        275.71         6.65 o                         
   1   0   8        283.95        273.09         6.91 o                         
   2   0   8         73.22         64.70         4.00 o                         
   3   0   8         23.75         17.56         3.83 o                         
  -5   1   8         17.84         16.06         4.27 o                         
  -4   1   8         14.48         20.32         2.63 o                         
  -3   1   8         65.72         66.27         3.26 o                         
  -2   1   8         91.52         88.71         4.41 o                         
  -1   1   8        143.60        147.62         4.49 o                         
   0   1   8         54.45         52.47         3.31 o                         
   1   1   8        244.83        257.55         6.69 o                         
   2   1   8          1.34          0.79         2.00 o                         
   3   1   8          3.40          0.86         2.34 o                         
  -5   2   8        147.95        139.89         7.62 o                         
  -4   2   8          7.21          4.91         3.41 o                         
  -3   2   8        195.48        212.68         8.44 o                         
  -2   2   8        217.14        216.82        15.12 o                         
  -1   2   8          5.36          4.35         1.29 o                         
   0   2   8        255.52        254.81         7.82 o                         
   1   2   8         12.07          9.83         1.40 o                         
   2   2   8         45.77         45.55         3.47 o                         
   3   2   8        109.60        121.28         9.02 o                         
  -5   3   8         55.03         53.32         4.51 o                         
  -4   3   8        173.21        184.51        11.12 o                         
  -3   3   8         17.56         16.76         2.35 o                         
  -2   3   8        940.39        913.90        20.45 o                         
  -1   3   8        148.74        144.83         3.93 o                         
   0   3   8         53.68         53.66         2.71 o                         
   1   3   8        304.13        284.77         7.16 o                         
   2   3   8         39.08         40.49         4.88 o                         
   3   3   8         12.19          8.37         2.90 o                         
  -5   4   8         17.30         20.07         3.17 o                         
  -4   4   8         26.53         22.10         3.40 o                         
  -3   4   8         29.41         26.55         2.89 o                         
  -2   4   8        305.91        324.28         9.88 o                         
  -1   4   8        302.15        311.11         6.93 o                         
   0   4   8         81.33         78.96         2.87 o                         
   1   4   8         80.21         83.41         4.38 o                         
   2   4   8          6.17          2.87         2.29 o                         
   3   4   8         54.16         51.47         5.81 o                         
  -5   5   8         67.28         75.61         5.52 o                         
  -4   5   8        147.89        148.79         7.22 o                         
  -3   5   8        128.84        110.60         5.76 o                         
  -2   5   8        494.93        463.48        12.56 o                         
  -1   5   8        843.19        843.61        14.14 o                         
   0   5   8        119.97        113.88         3.90 o                         
   1   5   8        208.87        206.15         5.91 o                         
   2   5   8         96.62         87.41         7.12 o                         
   3   5   8          7.37         14.77         3.71 o                         
  -5   6   8          0.18          0.54         1.85 o                         
  -4   6   8         15.70         14.20         3.29 o                         
  -3   6   8        130.94        126.59         6.31 o                         
  -2   6   8        136.26        134.73         6.13 o                         
  -1   6   8        449.64        450.62        15.07 o                         
   0   6   8        274.97        264.27         8.14 o                         
   1   6   8         21.92         22.96         2.39 o                         
   2   6   8         72.67         67.40         6.36 o                         
   3   6   8         27.83         32.26         4.92 o                         
  -5   7   8         27.51         25.18         4.53 o                         
  -4   7   8        113.71        116.39         6.62 o                         
  -3   7   8         22.72         22.19         2.78 o                         
  -2   7   8         40.12         42.44         5.13 o                         
  -1   7   8         60.49         55.93         2.26 o                         
   0   7   8        195.32        194.52         5.32 o                         
   1   7   8        200.31        192.46         6.91 o                         
   2   7   8         78.56         79.09         6.96 o                         
   3   7   8         25.84         30.04         4.83 o                         
  -4   8   8         38.54         40.25         4.01 o                         
  -3   8   8        127.28        121.77         6.45 o                         
  -2   8   8         94.62         93.37         5.30 o                         
  -1   8   8         12.65         11.29         1.80 o                         
   0   8   8        686.87        682.90        12.29 o                         
   1   8   8        260.96        245.99         6.46 o                         
   2   8   8          8.93          5.79         2.95 o                         
   3   8   8         12.58         11.14         3.42 o                         
  -4   9   8         42.90         39.71         4.03 o                         
  -3   9   8         10.41         10.38         2.20 o                         
  -2   9   8          8.57         10.69         2.20 o                         
  -1   9   8        187.66        190.24         7.55 o                         
   0   9   8        245.73        248.15         6.18 o                         
   1   9   8        115.89        109.40         6.40 o                         
   2   9   8          9.06          9.16         2.94 o                         
   3   9   8          1.95         -1.31         2.40 o                         
  -4  10   8          5.30          2.69         2.94 o                         
  -3  10   8        176.33        182.47        10.07 o                         
  -2  10   8        152.28        145.28         6.95 o                         
  -1  10   8        128.47        127.30         6.19 o                         
   0  10   8        299.23        291.29         6.86 o                         
   1  10   8         45.27         48.19         6.39 o                         
   2  10   8         41.49         42.21         5.44 o                         
   3  10   8        102.88        101.72         8.80 o                         
  -4  11   8         11.28          8.80         3.21 o                         
  -3  11   8         90.77         93.42         7.98 o                         
  -2  11   8         95.94         90.96         5.64 o                         
  -1  11   8        247.30        253.64         9.27 o                         
   0  11   8        147.45        130.89         5.56 o                         
   1  11   8         93.36         85.60         4.72 o                         
   2  11   8         28.52         22.45         4.13 o                         
   3  11   8          7.99          2.89         2.49 o                         
  -3  12   8         73.01         74.74         5.44 o                         
  -2  12   8         39.92         35.35         3.70 o                         
  -1  12   8        119.84        116.73         6.22 o                         
   0  12   8        117.87        109.64         5.78 o                         
   1  12   8          0.67          1.12         1.73 o                         
   2  12   8         37.72         30.17         4.86 o                         
  -3  13   8         10.20          8.20         2.26 o                         
  -2  13   8         46.38         50.21         4.41 o                         
  -1  13   8         58.72         56.58         4.45 o                         
   0  13   8         34.76         30.85         3.17 o                         
   1  13   8         52.55         50.30         4.49 o                         
   2  13   8         12.53         16.81         3.77 o                         
  -3  14   8         17.97         10.17         2.46 o                         
  -2  14   8         60.82         60.94         4.98 o                         
  -1  14   8        284.44        275.68        11.76 o                         
   0  14   8        143.53        146.72         7.06 o                         
   1  14   8          6.88          8.86         1.87 o                         
   2  14   8         44.37         47.83         5.99 o                         
  -2  15   8         37.88         50.35         4.73 o                         
  -1  15   8         40.44         40.65         4.03 o                         
   0  15   8          2.59          2.80         1.62 o                         
   1  15   8         98.14         88.38         5.25 o                         
   2  15   8         41.82         41.82         5.78 o                         
  -2  16   8         66.72         64.17         5.33 o                         
  -1  16   8         34.97         39.44         4.09 o                         
   0  16   8        126.35        141.37         7.26 o                         
   1  16   8          4.45          9.03         3.37 o                         
  -2  17   8         12.27         10.18         3.47 o                         
  -1  17   8         32.55         45.26         6.71 o                         
   0  17   8         54.55         54.76         4.58 o                         
  -1  18   8         64.60         87.08         9.25 o                         
   0  18   8          8.51          5.96         2.64 o                         
   2 -14   9         13.01         11.13         2.92 o                         
   1 -13   9         33.11         35.25         4.04 o                         
   2 -13   9         19.16         16.00         3.47 o                         
   0 -12   9         41.89         50.44         3.91 o                         
   1 -12   9        102.25        101.92         6.88 o                         
   2 -12   9         10.28          7.46         2.74 o                         
   0 -11   9         77.31         75.04         4.86 o                         
   1 -11   9         18.17         17.85         2.95 o                         
   2 -11   9         19.28         13.53         3.25 o                         
  -1 -10   9         10.35          8.08         1.24 o                         
   0 -10   9        324.99        315.84        11.72 o                         
   1 -10   9         92.71         93.56         6.61 o                         
   2 -10   9         58.91         51.52         5.60 o                         
   3 -10   9         12.07         10.14         3.29 o                         
  -1  -9   9         77.54         78.03         4.14 o                         
   0  -9   9        296.26        291.76        11.22 o                         
   1  -9   9         10.13          7.93         2.24 o                         
   2  -9   9          5.30          2.80         2.26 o                         
   3  -9   9          8.72         13.29         3.66 o                         
  -2  -8   9        110.40        121.12         4.45 o                         
  -1  -8   9         31.14         31.63         2.77 o                         
   0  -8   9         34.27         30.01         3.31 o                         
   1  -8   9         11.00          9.56         2.37 o                         
   2  -8   9         56.38         55.91         5.85 o                         
   3  -8   9          1.98          2.39         2.47 o                         
  -2  -7   9         94.43        103.16         4.62 o                         
  -1  -7   9         94.95         91.36         4.98 o                         
   0  -7   9        160.97        156.46         7.84 o                         
   1  -7   9        521.29        479.93        38.76 o                         
   2  -7   9         45.03         41.09         5.02 o                         
   3  -7   9         33.00         26.20         4.54 o                         
  -2  -6   9        104.83        107.16         5.21 o                         
  -1  -6   9        549.94        570.19        16.98 o                         
   0  -6   9         61.71         64.44         4.87 o                         
   1  -6   9        167.54        160.73         6.41 o                         
   2  -6   9         28.29         29.44         4.37 o                         
   3  -6   9          2.17          3.63         2.46 o                         
  -3  -5   9        214.66        251.92         8.03 o                         
  -1  -5   9         38.41         34.96         3.29 o                         
   0  -5   9        332.41        328.44        12.50 o                         
   1  -5   9         67.43         67.37         7.66 o                         
   2  -5   9         46.90         46.06         5.27 o                         
   3  -5   9         25.82         24.47         4.44 o                         
  -3  -4   9         72.42         85.07         7.82 o                         
  -2  -4   9        303.11        312.57        21.22 o                         
  -1  -4   9         56.14         57.55         3.40 o                         
   0  -4   9         39.83         38.24         6.10 o                         
   1  -4   9        404.85        408.33        29.19 o                         
   2  -4   9        259.16        255.62        12.91 o                         
   3  -4   9         18.60         19.71         4.06 o                         
  -3  -3   9        196.81        197.96        16.33 o                         
  -2  -3   9         62.17         68.48         3.44 o                         
  -1  -3   9         53.53         47.51         5.03 o                         
   0  -3   9        328.58        315.34        18.46 o                         
   1  -3   9         24.15         25.04         2.60 o                         
   2  -3   9         76.64         69.88         4.23 o                         
   3  -3   9         53.25         47.02         5.90 o                         
  -4  -2   9         43.47         45.67         4.32 o                         
  -3  -2   9         22.59         18.86         3.30 o                         
  -2  -2   9        357.11        341.83        29.78 o                         
  -1  -2   9        203.89        205.68         6.68 o                         
   0  -2   9         97.96        103.24         5.15 o                         
   1  -2   9        150.74        137.08         5.91 o                         
   2  -2   9          4.79          1.66         2.23 o                         
   3  -2   9         14.09         12.85         3.57 o                         
  -4  -1   9         24.41         24.61         3.40 o                         
  -3  -1   9         16.49         18.28         2.23 o                         
  -2  -1   9        165.11        161.57         5.76 o                         
  -1  -1   9         21.54         18.19         1.99 o                         
   0  -1   9         17.67         17.49         2.12 o                         
   1  -1   9        151.45        156.06         6.41 o                         
   2  -1   9          7.57         10.23         2.91 o                         
   3  -1   9         24.37         21.29         4.20 o                         
  -5   0   9         69.21         73.60         7.87 o                         
  -4   0   9        168.70        162.09        11.01 o                         
  -3   0   9        242.21        243.69        10.30 o                         
  -2   0   9          2.68          1.14         0.94 o                         
  -1   0   9         40.63         42.97         2.95 o                         
   0   0   9         23.85         21.99         2.33 o                         
   1   0   9         52.79         43.93         3.41 o                         
   2   0   9         82.42         87.26         4.89 o                         
   3   0   9         12.78         23.64         4.31 o                         
  -5   1   9         72.94         77.45         8.15 o                         
  -4   1   9         24.13         24.59         3.55 o                         
  -3   1   9         14.59         19.74         2.49 o                         
  -2   1   9        165.27        156.87         4.92 o                         
  -1   1   9         21.54         23.07         2.19 o                         
   0   1   9         16.64         17.55         2.05 o                         
   1   1   9        151.88        140.87         8.62 o                         
   2   1   9          7.19          8.75         3.70 o                         
   3   1   9         25.04         25.56         4.61 o                         
  -5   2   9          1.71          1.18         1.38 o                         
  -4   2   9         44.31         43.59         4.22 o                         
  -3   2   9         23.95         24.44         2.78 o                         
  -2   2   9        363.00        338.87        10.14 o                         
  -1   2   9        202.63        195.21         6.46 o                         
   0   2   9         99.40        109.28         4.85 o                         
   1   2   9        155.50        132.27         5.81 o                         
   2   2   9          5.79          0.88         1.92 o                         
   3   2   9         14.31         18.12         3.95 o                         
  -5   3   9          9.53         11.02         3.26 o                         
  -4   3   9         19.98         20.28         3.98 o                         
  -3   3   9        197.39        189.65         7.72 o                         
  -2   3   9         59.56         61.99         4.10 o                         
  -1   3   9         53.70         48.86         2.62 o                         
   0   3   9        329.54        328.75         9.24 o                         
   1   3   9         22.19         22.26         2.50 o                         
   2   3   9         77.98         80.89         7.02 o                         
   3   3   9         50.46         53.62         6.21 o                         
  -5   4   9         32.64         27.02         4.69 o                         
  -4   4   9        243.42        256.40         9.94 o                         
  -3   4   9         72.53         73.80         4.81 o                         
  -2   4   9        303.39        306.75        12.54 o                         
  -1   4   9         56.67         54.44         2.76 o                         
   0   4   9         41.17         43.99         3.07 o                         
   1   4   9        410.96        410.19        25.19 o                         
   2   4   9        258.12        268.07        13.51 o                         
   3   4   9         18.75         22.48         4.38 o                         
  -4   5   9          9.04         10.35         2.25 o                         
  -3   5   9        214.41        221.78         8.70 o                         
  -2   5   9          5.13          3.54         2.20 o                         
  -1   5   9         38.80         36.83         2.28 o                         
   0   5   9        333.12        325.19         7.65 o                         
   1   5   9         70.72         69.91         4.19 o                         
   2   5   9         45.85         51.79         5.73 o                         
   3   5   9         26.75         34.60         5.25 o                         
  -4   6   9         42.25         39.69         3.98 o                         
  -3   6   9          6.38          4.92         1.92 o                         
  -2   6   9        101.86         95.46         6.06 o                         
  -1   6   9        539.26        566.00        11.22 o                         
   0   6   9         62.63         53.45         2.81 o                         
   1   6   9        166.57        160.63         5.98 o                         
   2   6   9         25.79         22.55         4.30 o                         
   3   6   9          2.09          2.46         2.30 o                         
  -4   7   9         50.20         55.07         4.75 o                         
  -3   7   9        102.75         96.47         5.80 o                         
  -2   7   9         93.48        101.97         9.01 o                         
  -1   7   9         94.24         91.07         3.35 o                         
   0   7   9        166.07        158.47         5.50 o                         
   1   7   9        521.24        466.15        37.86 o                         
   2   7   9         45.44         39.15         5.25 o                         
   3   7   9         32.10         38.15         5.51 o                         
  -4   8   9         64.47         67.69         5.33 o                         
  -3   8   9         52.90         44.95         4.04 o                         
  -2   8   9        107.74        112.35         6.03 o                         
  -1   8   9         33.84         29.13         1.84 o                         
   0   8   9         33.16         30.09         2.11 o                         
   1   8   9         10.03          8.35         2.19 o                         
   2   8   9         56.85         58.47         6.26 o                         
  -4   9   9         24.65         23.71         4.52 o                         
  -3   9   9          4.38          1.25         1.63 o                         
  -2   9   9         65.85         69.76         4.84 o                         
  -1   9   9         77.18         82.92         5.07 o                         
   0   9   9        290.77        289.62         7.08 o                         
   1   9   9         11.07          9.41         1.78 o                         
   2   9   9          5.52          2.22         2.59 o                         
  -4  10   9        108.75        104.41         8.92 o                         
  -3  10   9          0.76          1.66         2.00 o                         
  -2  10   9         34.82         37.10         3.66 o                         
  -1  10   9          9.98          5.40         2.15 o                         
   0  10   9        324.32        318.58        10.51 o                         
   1  10   9         93.42        100.95         5.42 o                         
   2  10   9         59.14         71.93         7.20 o                         
  -3  11   9         45.86         42.84         8.96 o                         
  -2  11   9          9.78         12.74         2.43 o                         
  -1  11   9         78.76         85.92         5.40 o                         
   0  11   9         81.46         80.41         5.10 o                         
   1  11   9         16.72         21.11         2.61 o                         
   2  11   9         19.45         18.19         4.07 o                         
  -3  12   9          1.50          1.31         1.57 o                         
  -2  12   9         47.77         39.54         3.97 o                         
  -1  12   9        124.34        134.81         6.92 o                         
   0  12   9         41.45         47.53         4.10 o                         
   1  12   9        103.61        109.50         5.82 o                         
   2  12   9         11.47          7.50         2.89 o                         
  -3  13   9        144.30        158.34        11.32 o                         
  -2  13   9         17.65         20.82         3.07 o                         
  -1  13   9         20.12         19.84         2.97 o                         
   0  13   9         38.09         38.60         4.55 o                         
   1  13   9         33.25         34.32         3.34 o                         
  -2  14   9          3.27          4.76         1.95 o                         
  -1  14   9        113.91        107.83        10.85 o                         
   0  14   9          4.18          1.51         1.84 o                         
   1  14   9        105.10        122.54         9.86 o                         
  -2  15   9         88.77         93.13         9.53 o                         
  -1  15   9         21.08         23.99         3.41 o                         
   0  15   9         75.17         73.34         5.23 o                         
  -1  16   9        155.09        165.97        12.39 o                         
   0  16   9          5.85         -0.17         2.77 o                         
  -1  17   9          0.21         -1.99         2.98 o                         
   0  17   9        174.37        165.16        11.54 o                         
   1 -12  10         23.87         17.10         2.96 o                         
   1 -11  10         37.78         36.98         4.35 o                         
   2 -11  10         14.44         16.19         3.56 o                         
   0 -10  10         32.44         30.52         3.36 o                         
   1 -10  10        106.01        100.78         7.25 o                         
   2 -10  10         27.47         31.73         4.69 o                         
  -1  -9  10         33.48         32.61         2.90 o                         
   0  -9  10         15.72         14.62         2.47 o                         
   1  -9  10         13.92         11.88         2.87 o                         
   2  -9  10         81.06         86.46         7.63 o                         
  -1  -8  10        121.85        122.35         6.23 o                         
   0  -8  10         89.18         90.13         6.05 o                         
   1  -8  10        248.97        264.70        12.44 o                         
   2  -8  10         17.20         22.74         4.14 o                         
  -2  -7  10        139.09        144.46         6.21 o                         
  -1  -7  10         65.66         66.25         4.55 o                         
   0  -7  10        127.58        128.62         7.42 o                         
   1  -7  10        107.15        102.51         7.36 o                         
   2  -7  10         32.68         39.36         5.17 o                         
  -2  -6  10        118.84        126.68         6.17 o                         
  -1  -6  10          1.76          1.26         1.18 o                         
   0  -6  10         31.57         31.14         3.70 o                         
   1  -6  10        164.66        158.55         9.41 o                         
   2  -6  10         36.15         39.65         5.30 o                         
  -2  -5  10         72.67         70.62         4.77 o                         
  -1  -5  10        519.75        533.68        17.21 o                         
   0  -5  10         23.61         21.27         3.23 o                         
   1  -5  10         64.59         64.95         5.89 o                         
   2  -5  10        308.81        309.06        14.99 o                         
   3  -5  10         10.31         10.03         3.14 o                         
  -1  -4  10        798.50        837.21        24.53 o                         
   0  -4  10        235.63        252.73        11.31 o                         
   1  -4  10         99.88         81.64         6.62 o                         
   2  -4  10         27.26         32.47         4.87 o                         
   3  -4  10          4.23          3.16         2.31 o                         
  -3  -3  10        130.37        154.49         7.22 o                         
  -2  -3  10         46.45         51.28         3.87 o                         
  -1  -3  10        220.16        228.17        10.21 o                         
   0  -3  10        219.39        220.30        10.56 o                         
   1  -3  10         29.65         35.36         4.42 o                         
   2  -3  10        147.34        139.11         9.62 o                         
   3  -3  10         33.93         36.08         5.31 o                         
  -3  -2  10         72.43         81.98         5.40 o                         
  -2  -2  10        211.43        219.96        19.27 o                         
  -1  -2  10         65.43         61.88         5.71 o                         
   0  -2  10         20.28         22.70         3.44 o                         
   1  -2  10         13.73         12.01         2.94 o                         
   2  -2  10         25.61         20.28         3.97 o                         
   3  -2  10         59.13         88.41         8.31 o                         
  -3  -1  10         13.54         17.03         2.71 o                         
  -2  -1  10        134.55        126.24        13.75 o                         
  -1  -1  10         42.23         37.57         5.72 o                         
   0  -1  10        208.27        201.30        10.33 o                         
   1  -1  10         31.33         33.29         4.38 o                         
   2  -1  10         14.54         13.89         3.40 o                         
   3  -1  10          5.32          1.26         2.32 o                         
  -4   0  10         72.47         94.31         6.89 o                         
  -3   0  10         16.68         15.59         2.67 o                         
  -2   0  10        139.26        150.66         5.82 o                         
  -1   0  10         10.31          7.54         1.54 o                         
   0   0  10         12.06         11.64         2.06 o                         
   1   0  10         49.27         53.06         5.49 o                         
   2   0  10          1.04          5.88         2.56 o                         
   3   0  10          8.94         11.45         3.40 o                         
  -4   1  10         43.97         48.94         4.10 o                         
  -3   1  10         11.96         16.13         2.40 o                         
  -2   1  10        133.60        127.99         6.69 o                         
  -1   1  10         46.20         37.22         6.57 o                         
   0   1  10        206.84        194.38        12.49 o                         
   1   1  10         31.83         32.27         4.46 o                         
   2   1  10         16.39         19.13         3.99 o                         
  -4   2  10          1.47          2.01         1.66 o                         
  -3   2  10         73.16         75.24         4.84 o                         
  -2   2  10        216.71        219.43         8.07 o                         
  -1   2  10         64.27         60.38         3.64 o                         
   0   2  10         19.10         17.78         2.29 o                         
   1   2  10         14.19         13.98         3.20 o                         
   2   2  10         25.41         37.24         5.03 o                         
  -4   3  10         66.61         58.92         5.54 o                         
  -3   3  10        126.46        141.79         6.80 o                         
  -2   3  10         46.58         45.48         3.67 o                         
  -1   3  10        225.61        207.49         7.03 o                         
   0   3  10        224.65        221.95        10.61 o                         
   1   3  10         29.39         28.17         4.16 o                         
   2   3  10        151.39        145.67        10.05 o                         
  -4   4  10         59.14         65.41         4.96 o                         
  -3   4  10         40.12         38.60         3.60 o                         
  -2   4  10         41.34         33.62         3.30 o                         
  -1   4  10        796.62        773.25        14.18 o                         
   0   4  10        231.92        222.47         7.62 o                         
   1   4  10        102.99         96.52         7.62 o                         
   2   4  10         27.41         30.48         4.81 o                         
  -4   5  10         39.15         45.53         4.33 o                         
  -3   5  10         57.98         63.10         4.75 o                         
  -2   5  10         72.47         62.67         9.33 o                         
  -1   5  10        515.82        525.14        11.49 o                         
   0   5  10         24.00         19.95         2.62 o                         
   1   5  10         65.74         73.47         6.79 o                         
   2   5  10        304.77        304.17        15.29 o                         
  -4   6  10          7.28          6.65         4.19 o                         
  -3   6  10         96.66        108.37         6.26 o                         
  -2   6  10        116.80        117.96         6.48 o                         
  -1   6  10          1.78          1.24         1.43 o                         
   0   6  10         30.40         29.27         5.67 o                         
   1   6  10        167.91        159.98        10.36 o                         
   2   6  10         36.06         40.45         5.62 o                         
  -4   7  10        141.11        157.18        10.82 o                         
  -3   7  10         61.96         64.64         9.37 o                         
  -2   7  10        140.23        147.92         7.15 o                         
  -1   7  10         61.23         61.52         4.44 o                         
   0   7  10        126.14        124.95         7.95 o                         
   1   7  10        105.09        127.19         6.54 o                         
   2   7  10         34.21         39.10         5.33 o                         
  -4   8  10          9.96         11.81         3.44 o                         
  -3   8  10         47.54         51.29         4.59 o                         
  -2   8  10         96.21        102.02         5.98 o                         
  -1   8  10        123.61        121.01         8.20 o                         
   0   8  10         87.40         85.80         5.22 o                         
   1   8  10        246.35        269.84         9.94 o                         
   2   8  10         17.29         10.90         3.23 o                         
  -4   9  10          3.99          1.78         2.07 o                         
  -3   9  10         64.93         71.53         5.45 o                         
  -2   9  10         11.52         13.96         2.62 o                         
  -1   9  10         34.90         32.48         3.45 o                         
   0   9  10         14.47         14.30         2.49 o                         
   1   9  10         14.10         15.91         3.66 o                         
   2   9  10         82.37         91.71         8.31 o                         
  -3  10  10         96.03        108.66         9.06 o                         
  -2  10  10         15.41         16.59         4.20 o                         
  -1  10  10         34.43         36.78         3.67 o                         
   0  10  10         32.67         35.87         3.58 o                         
   1  10  10        103.35        115.73         9.20 o                         
  -3  11  10         36.40         43.70         5.94 o                         
  -2  11  10         13.19         16.35         2.87 o                         
  -1  11  10          9.46          9.87         2.29 o                         
   0  11  10         84.96         88.78         5.54 o                         
   1  11  10         37.96         34.70         5.36 o                         
  -2  12  10        100.50        109.88         6.75 o                         
  -1  12  10          5.50          4.41         3.20 o                         
   0  12  10         52.30         52.06         4.40 o                         
   1  12  10         24.95         18.82         4.27 o                         
  -2  13  10         33.80         26.95         3.57 o                         
  -1  13  10         84.79         87.50         5.97 o                         
   0  13  10        164.33        156.54         7.68 o                         
  -2  14  10         34.78         41.11         6.49 o                         
  -1  14  10          4.51          0.83         2.83 o                         
   0  14  10         24.40         19.22         4.11 o                         
  -1  15  10         22.40         28.08         5.61 o                         
   0  15  10         12.22          7.92         3.00 o                         
   1 -10  11         45.62         47.32         5.21 o                         
   0  -9  11         52.80         48.46         4.57 o                         
   1  -9  11         45.79         46.73         5.12 o                         
   0  -8  11         98.67        100.87         6.76 o                         
   1  -8  11         63.63         59.91         5.88 o                         
   2  -8  11         12.92         11.33         3.28 o                         
  -1  -7  11         32.38         35.94         3.61 o                         
   0  -7  11        204.47        217.96        10.65 o                         
   1  -7  11         85.09         95.93         7.46 o                         
   2  -7  11         35.65         29.25         4.69 o                         
  -1  -6  11        140.30        156.81         8.04 o                         
   0  -6  11        278.99        292.96        12.74 o                         
   1  -6  11          1.40         -2.17         2.17 o                         
   2  -6  11         46.00         42.49         5.65 o                         
  -2  -5  11        131.23        153.27         7.76 o                         
  -1  -5  11         57.56         66.39         5.24 o                         
   0  -5  11         37.99         33.45         4.13 o                         
   1  -5  11         41.08         43.41         5.05 o                         
   2  -5  11         99.48         94.03         8.21 o                         
  -1  -4  11          8.37          9.59         2.27 o                         
   0  -4  11        163.67        171.61         9.53 o                         
   1  -4  11         21.97         23.09         3.88 o                         
   2  -4  11        214.16        247.85        13.73 o                         
  -2  -3  11         50.40         60.03         4.46 o                         
  -1  -3  11         69.68         62.89         5.45 o                         
   0  -3  11          1.40          1.50         2.01 o                         
   1  -3  11        115.34        121.01         8.59 o                         
   2  -3  11         16.16         16.33         3.80 o                         
  -2  -2  11         11.94         12.58         2.39 o                         
  -1  -2  11        178.34        183.45         9.82 o                         
   0  -2  11        153.07        159.31         9.37 o                         
   1  -2  11         62.37         71.47         6.58 o                         
   2  -2  11         58.50         51.25         6.06 o                         
  -3  -1  11         17.41         15.33         2.67 o                         
  -2  -1  11         49.39         56.25         4.74 o                         
   0  -1  11         47.02         42.99         4.89 o                         
   1  -1  11        195.03        199.38        11.30 o                         
   2  -1  11          2.89          0.14         2.39 o                         
  -3   0  11          0.25         -0.06         1.36 o                         
  -2   0  11          0.83          0.27         1.31 o                         
  -1   0  11         10.71          9.30         1.72 o                         
   0   0  11         12.33          7.38         2.61 o                         
   1   0  11          3.60         -0.20         2.00 o                         
   2   0  11         11.11          9.57         3.19 o                         
  -3   1  11         17.03         18.41         3.26 o                         
  -2   1  11         51.95         52.71         5.01 o                         
  -1   1  11         10.80          9.09         3.27 o                         
   0   1  11         45.82         49.05         5.36 o                         
   1   1  11        198.39        185.22        11.09 o                         
   2   1  11          2.60          6.26         2.82 o                         
  -4   2  11          6.05          6.37         2.30 o                         
  -3   2  11        104.10        113.64         9.55 o                         
  -2   2  11         12.35          5.29         2.21 o                         
  -1   2  11        182.89        176.51        11.26 o                         
   0   2  11        150.07        176.36        10.43 o                         
   1   2  11         62.35         61.73         6.29 o                         
   2   2  11         61.27         81.75         7.79 o                         
  -4   3  11         27.37         29.22         4.50 o                         
  -3   3  11          1.50          0.61         1.87 o                         
  -2   3  11         50.29         54.96         4.21 o                         
  -1   3  11         72.60         65.23         6.00 o                         
   0   3  11          1.15          2.18         2.05 o                         
   1   3  11        116.25        127.31         9.28 o                         
   2   3  11         16.87         20.27         4.16 o                         
  -4   4  11         23.56         27.15         4.48 o                         
  -3   4  11        100.88        113.02         6.39 o                         
  -2   4  11          0.73          1.07         1.25 o                         
  -1   4  11          9.29          9.44         3.04 o                         
   0   4  11        162.29        179.14        10.57 o                         
   1   4  11         21.92         21.78         4.01 o                         
   2   4  11        216.07        219.25        13.22 o                         
  -4   5  11         65.34         77.81         7.41 o                         
  -3   5  11          1.73          3.85         3.15 o                         
  -2   5  11        132.37        131.42         6.79 o                         
  -1   5  11         55.25         52.31         4.13 o                         
   0   5  11         39.20         39.87         5.08 o                         
   1   5  11         40.47         49.47         5.87 o                         
   2   5  11        100.82        108.82         9.19 o                         
  -3   6  11        200.04        230.20        13.54 o                         
  -2   6  11          1.38         -0.07         1.78 o                         
  -1   6  11        137.39        142.59         6.96 o                         
   0   6  11        281.24        288.35        14.29 o                         
   1   6  11          1.42          2.41         2.20 o                         
  -3   7  11         16.68         19.69         4.66 o                         
  -2   7  11         46.85         50.54         4.38 o                         
  -1   7  11         31.67         36.58         3.68 o                         
   0   7  11        205.81        214.74        12.29 o                         
   1   7  11         83.51         98.10         8.52 o                         
  -3   8  11         72.20         91.25         8.12 o                         
  -2   8  11         20.41         19.04         2.94 o                         
  -1   8  11         17.26         26.57         3.27 o                         
   0   8  11         94.31        103.04         8.35 o                         
   1   8  11         63.36         72.91         7.40 o                         
  -3   9  11         93.19         96.65         8.57 o                         
  -2   9  11         77.80         91.70         6.04 o                         
  -1   9  11         39.42         51.41         5.37 o                         
   0   9  11         51.42         55.93         4.48 o                         
   1   9  11         46.75         52.80         6.15 o                         
  -3  10  11         12.05         15.22         3.67 o                         
  -2  10  11          4.50          3.98         1.82 o                         
  -1  10  11         46.53         42.91         4.12 o                         
   0  10  11         41.01         36.68         3.73 o                         
  -2  11  11        119.17        135.49         7.59 o                         
  -1  11  11         31.94         38.73         3.96 o                         
   0  11  11          8.76         13.24         2.54 o                         
  -1  12  11         19.08         23.49         3.80 o                         
   0  12  11         39.76         45.67         6.06 o                         
  -1  13  11         27.91         29.88         5.28 o                         
   0  13  11          5.05          1.33         2.06 o                         
   1  -8  12         40.04         35.19         4.74 o                         
   0  -7  12        140.21        143.73         8.78 o                         
   1  -7  12         24.97         23.72         4.10 o                         
  -1  -6  12          1.63          3.21         1.82 o                         
   0  -6  12         65.73         69.79         6.14 o                         
   1  -6  12         38.28         38.68         5.03 o                         
  -1  -5  12          9.24          8.82         2.30 o                         
   0  -5  12        103.29        109.42         7.78 o                         
   1  -5  12          9.90          9.03         2.93 o                         
  -2  -4  12        137.00        151.63         8.51 o                         
  -1  -4  12         68.63         74.73         6.05 o                         
   0  -4  12         25.70         28.19         4.29 o                         
   1  -4  12         48.51         51.80         5.95 o                         
  -1  -3  12          5.42          2.41         1.89 o                         
   0  -3  12         42.46         52.17         5.53 o                         
   1  -3  12         18.09         17.83         3.78 o                         
  -1  -2  12         51.57         56.17         5.57 o                         
   0  -2  12         46.79         42.45         5.08 o                         
   1  -2  12         95.87        112.96         8.75 o                         
  -2  -1  12          4.00          5.86         1.87 o                         
  -1  -1  12         61.93         64.59         6.25 o                         
   0  -1  12          9.36          6.05         2.51 o                         
   1  -1  12         49.87         59.35         6.51 o                         
  -2   0  12         48.97         57.19         5.34 o                         
   0   0  12        150.77        160.04        10.23 o                         
   1   0  12          0.17         -2.48         2.48 o                         
  -2   1  12          4.08          3.15         1.84 o                         
  -1   1  12         61.45         64.26         6.01 o                         
   0   1  12         10.76         12.79         3.41 o                         
   1   1  12         49.66         58.56         6.43 o                         
  -3   2  12          1.11         -0.70         1.62 o                         
  -2   2  12         33.03         33.10         4.40 o                         
  -1   2  12         54.29         55.78         5.75 o                         
   0   2  12         46.82         44.28         5.46 o                         
   1   2  12         93.24         97.29         8.33 o                         
  -3   3  12        123.40        150.41         9.86 o                         
  -2   3  12         11.25         11.77         3.09 o                         
  -1   3  12          5.94          6.58         2.54 o                         
   0   3  12         42.85         48.82         5.83 o                         
   1   3  12         18.53         15.47         3.41 o                         
  -3   4  12         17.06         20.12         3.71 o                         
  -2   4  12        137.44        162.42        10.23 o                         
  -1   4  12         70.72         71.17         6.76 o                         
   0   4  12         25.73         28.81         3.28 o                         
   1   4  12         48.19         48.67         6.13 o                         
  -3   5  12         84.92        102.82         8.43 o                         
  -2   5  12         12.05         12.58         2.53 o                         
  -1   5  12          8.55          9.73         3.10 o                         
   0   5  12        102.84        111.76         8.92 o                         
   1   5  12         10.27         11.95         3.46 o                         
  -3   6  12          8.03          8.90         2.99 o                         
  -2   6  12        122.68        130.50        12.01 o                         
  -1   6  12          2.07          2.92         2.32 o                         
   0   6  12         65.75         60.36         6.51 o                         
  -3   7  12         13.74         13.92         3.33 o                         
  -2   7  12        157.32        159.45         9.86 o                         
  -1   7  12         42.92         45.53         5.46 o                         
   0   7  12        137.88        163.94        11.04 o                         
  -2   8  12        120.62        125.39         7.28 o                         
  -1   8  12         52.90         52.90         4.55 o                         
   0   8  12         38.54         32.53         5.22 o                         
  -2   9  12         17.89         14.52         3.68 o                         
  -1   9  12         83.86         85.71         5.86 o                         
   0   9  12          1.30          5.51         2.85 o                         
  -1  10  12         91.95         96.20         7.88 o                         
  -1  11  12          1.26          3.23         2.90 o                         
   0  -6  13         14.07         12.54         2.92 o                         
   0  -5  13         54.05         58.47         5.98 o                         
  -1  -4  13         20.93         16.47         3.14 o                         
   0  -4  13          8.69         14.60         3.45 o                         
  -1  -3  13         19.96         17.87         3.52 o                         
   0  -3  13         21.50         24.99         4.36 o                         
  -1  -2  13         16.15         16.31         3.38 o                         
   0  -2  13         53.12         58.52         6.35 o                         
  -1  -1  13         33.46         33.94         4.77 o                         
   0  -1  13         17.72         15.34         3.70 o                         
   1  -1  13         30.66         32.72         5.34 o                         
  -1   0  13          0.28         -0.70         1.98 o                         
   0   0  13         13.24         13.54         3.50 o                         
   1   0  13         98.15        100.05         8.74 o                         
  -2   1  13         53.77         53.32         5.59 o                         
  -1   1  13         33.71         28.98         4.68 o                         
   0   1  13         17.79         12.92         3.65 o                         
  -2   2  13          8.70          7.80         2.54 o                         
  -1   2  13         16.14         16.53         3.67 o                         
   0   2  13         53.55         57.37         6.45 o                         
  -2   3  13         12.30         15.99         3.59 o                         
  -1   3  13         21.53         20.79         4.04 o                         
   0   3  13         21.05         15.50         3.67 o                         
  -2   4  13        121.86        143.80         9.97 o                         
  -1   4  13         20.83         18.50         3.97 o                         
   0   4  13          9.30          5.60         2.86 o                         
  -2   5  13         21.70         25.37         4.63 o                         
  -1   5  13         76.51         63.19         6.75 o                         
  -2   6  13          6.24          8.60         3.25 o                         
  -1   6  13         50.11         47.44         6.09 o                         
   0   6  13         14.89         12.52         3.67 o                         
  -1   7  13         32.42         36.17         5.39 o                         
                                                                                
